# Supplementary material for: 2-(3-Eth­oxy-2-hy­droxy­benz­ylidene)-N-phenyl­hydrazinecarboxamide
Source: Acta Crystallogr Sect E Struct Rep Online. 2011 Oct 22;67(Pt 11):o2972. doi: 10.1107/S1600536811041857 (PMC3247376; doi:10.1107/S1600536811041857)
Supplement: Supplementary file 2 [file e-67-o2972-Isup2.hkl]

# 
# h,k,l, Fc-squared, Fo-squared, sigma(Fo-squared) and status flag 
# 
data_I
_shelx_title ' HL2rpt_0m in C2/c' 
_shelx_refln_list_code          4 
_shelx_F_calc_maximum      265.03 
_exptl_crystal_F_000      1248.00 
_reflns_d_resolution_high  0.8409 
 
loop_ 
 _symmetry_equiv_pos_as_xyz 
 'x, y, z' 
 '-x, y, -z+1/2' 
 'x+1/2, y+1/2, z' 
 '-x+1/2, y+1/2, -z+1/2' 
 '-x, -y, -z' 
 'x, -y, z-1/2' 
 '-x+1/2, -y+1/2, -z' 
 'x+1/2, -y+1/2, z-1/2' 
 
_cell_length_a    30.1352 
_cell_length_b     5.5552 
_cell_length_c    18.2232 
_cell_angle_alpha  90.000 
_cell_angle_beta   92.753 
_cell_angle_gamma  90.000 
 
_shelx_F_squared_multiplier     1.000 
 
loop_ 
 _refln_index_h 
 _refln_index_k 
 _refln_index_l 
 _refln_F_squared_calc 
 _refln_F_squared_meas 
 _refln_F_squared_sigma 
 _refln_observed_status 
   4   0   0    14587.36     9297.46    548.42 o 
   6   0   0      456.19      425.84     14.41 o 
   8   0   0     3334.98     3446.98     82.60 o 
  10   0   0     1409.45     1333.17     25.86 o 
  12   0   0     1762.17     2034.35     59.24 o 
  14   0   0        0.81        5.99      2.66 o 
  16   0   0      143.71      107.15      5.85 o 
  18   0   0     1030.55     1158.71     23.21 o 
  20   0   0       30.35       25.83      1.80 o 
  22   0   0      380.68      369.11     11.02 o 
  24   0   0      353.15      419.45     17.25 o 
  26   0   0      357.30      394.55     10.78 o 
  28   0   0       27.14       36.23      3.17 o 
  30   0   0       63.72       54.89      5.48 o 
  32   0   0     1100.74     1160.63     39.58 o 
  34   0   0       13.72       20.46      3.19 o 
   1   1   0     1122.66      977.52     17.76 o 
   3   1   0    20867.38    21887.15    400.84 o 
   5   1   0      304.84      306.04     16.65 o 
   7   1   0     4249.55     4120.40     73.98 o 
   9   1   0      674.60      743.43     12.08 o 
  11   1   0        6.42        5.00      1.19 o 
  13   1   0       36.67       21.01      0.94 o 
  15   1   0     1811.09     1861.58     25.45 o 
  17   1   0     1289.11     1354.66     19.90 o 
  19   1   0     2268.38     2504.26     36.21 o 
  21   1   0      426.38      468.63      8.02 o 
  23   1   0      180.57      174.94      4.13 o 
  25   1   0       48.21       49.43      4.49 o 
  27   1   0       76.60       76.77      3.60 o 
  29   1   0      231.62      261.49      7.27 o 
  31   1   0       46.37       39.47      4.23 o 
  33   1   0        0.04       -3.27      2.18 o 
  35   1   0        0.43        0.37      2.34 o 
   0   2   0     8211.44     7984.88    154.32 o 
   2   2   0      486.89      463.61      8.07 o 
   4   2   0     2151.97     2192.16     42.59 o 
   6   2   0      586.08      467.14     11.08 o 
   8   2   0     8343.93     9133.20    172.87 o 
  10   2   0      655.91      667.33     12.83 o 
  12   2   0      400.77      342.22      9.13 o 
  14   2   0       25.09       29.28      2.00 o 
  16   2   0       47.67       45.45      2.34 o 
  18   2   0        5.04        6.29      2.00 o 
  20   2   0       50.35       46.43      2.25 o 
  22   2   0       11.64        1.68      7.45 o 
  24   2   0     1511.90     1560.45     35.67 o 
  26   2   0      879.29      937.06     22.58 o 
  28   2   0       44.39       38.29      3.36 o 
  30   2   0        0.02       -3.62      2.41 o 
  32   2   0       21.89       22.89      3.67 o 
  34   2   0        5.06        4.94      3.28 o 
   1   3   0       73.06       64.47      2.23 o 
   3   3   0       27.12       29.55      2.18 o 
   5   3   0       61.03       68.81      3.60 o 
   7   3   0      392.36      384.01      8.87 o 
   9   3   0        2.04       -0.83      1.66 o 
  11   3   0     1012.21     1128.43     23.49 o 
  13   3   0      232.86      224.83      6.20 o 
  15   3   0      385.28      373.46     10.68 o 
  17   3   0       37.72       41.44      3.10 o 
  19   3   0      107.98      102.30      4.81 o 
  21   3   0      177.40      160.42      5.57 o 
  23   3   0       85.56       72.61      4.75 o 
  25   3   0      354.74      375.35     12.23 o 
  27   3   0       24.89       20.55      3.62 o 
  29   3   0       32.40       27.15      4.01 o 
  31   3   0       52.67       54.36      4.81 o 
   0   4   0       88.66       98.87      4.79 o 
   2   4   0      400.64      392.84      7.88 o 
   4   4   0      693.09      688.34     12.51 o 
   6   4   0      262.03      265.28      6.54 o 
   8   4   0        0.15       -2.00      2.00 o 
  10   4   0      151.08      149.53      5.19 o 
  12   4   0      526.59      544.29     12.77 o 
  14   4   0       65.52       60.90      3.55 o 
  16   4   0       81.03       72.17      4.53 o 
  18   4   0      112.11      109.03      5.45 o 
  20   4   0       14.77        7.19      3.10 o 
  22   4   0      136.38      140.40      6.44 o 
  24   4   0        0.44       -3.11      4.16 o 
  26   4   0       26.06       19.78      4.79 o 
  28   4   0      129.29      141.11     11.98 o 
   1   5   0        4.28        0.09      2.34 o 
   3   5   0      206.91      203.38      8.75 o 
   5   5   0       96.33       99.83      4.28 o 
   7   5   0       54.85       54.91      3.44 o 
   9   5   0       96.75       90.41      4.57 o 
  11   5   0       43.93       39.14      3.40 o 
  13   5   0      154.03      145.75      5.74 o 
  15   5   0       50.21       35.74      3.96 o 
  17   5   0       31.12       27.13      3.80 o 
  19   5   0       16.04       13.08      3.57 o 
  21   5   0        2.20        0.44      3.46 o 
  23   5   0        0.47       -7.32      5.99 o 
   0   6   0     1158.48     1246.48     53.33 o 
   2   6   0       13.14       14.16      4.42 o 
   4   6   0      157.06      154.72      7.55 o 
   6   6   0       36.99       49.65      4.40 o 
   8   6   0       33.56       31.38      6.05 o 
  10   6   0        1.60        0.20      3.21 o 
  12   6   0        1.62       -0.58      3.07 o 
  14   6   0       11.93       13.58      3.96 o 
 -35   1   1        1.73       -0.37      2.34 o 
 -33   1   1        6.05        3.25      2.74 o 
 -31   1   1       41.22       45.53      3.10 o 
 -29   1   1      336.80      337.40      8.84 o 
 -27   1   1      317.33      338.87      8.72 o 
 -25   1   1      141.03      112.80      5.50 o 
 -23   1   1      235.35      247.89      5.33 o 
 -21   1   1      284.97      302.38      5.56 o 
 -19   1   1     2911.38     3031.56     46.50 o 
 -17   1   1        7.82        6.88      2.08 o 
 -15   1   1        0.46       -1.50      1.00 o 
 -13   1   1        0.17       -1.12      0.76 o 
 -11   1   1     5579.13     5835.42     82.47 o 
  -9   1   1      954.15      943.81     15.51 o 
  -7   1   1        0.01       -0.17      1.01 o 
  -5   1   1    12566.24    12286.31    238.50 o 
  -3   1   1    23640.58    23976.06    384.36 o 
  -1   1   1     1965.00     1803.28     26.66 o 
   1   1   1     9200.59     8578.80    144.88 o 
   3   1   1       24.26        8.25      1.94 o 
   5   1   1     5356.09     5615.42     80.18 o 
   7   1   1     4858.57     4673.01     70.93 o 
   9   1   1      525.94      442.07      6.44 o 
  11   1   1      565.79      591.60      8.49 o 
  13   1   1     1872.28     1947.39     25.40 o 
  15   1   1      111.13      104.73      2.07 o 
  17   1   1      772.98      794.20     12.02 o 
  19   1   1      207.95      196.44      3.66 o 
  21   1   1        0.72       -1.77      1.18 o 
  23   1   1       99.05      105.52      2.88 o 
  25   1   1     1577.14     1569.22     29.80 o 
  27   1   1      878.69      929.09     20.56 o 
  29   1   1      193.08      181.12      5.66 o 
  31   1   1       54.53       44.92      3.14 o 
  33   1   1       20.77       17.80      2.57 o 
  35   1   1       11.91       14.19      2.45 o 
 -34   2   1       13.48       11.94      3.67 o 
 -32   2   1       21.04       29.71      3.87 o 
 -30   2   1        4.20        2.97      2.45 o 
 -28   2   1        4.22       -3.51      2.34 o 
 -26   2   1       15.53        8.43      2.80 o 
 -24   2   1       86.39       47.41      4.79 o 
 -22   2   1      379.63      379.80      8.57 o 
 -20   2   1      437.21      437.84      9.59 o 
 -18   2   1      172.05      146.92      3.57 o 
 -16   2   1      242.44      262.37      8.26 o 
 -14   2   1       54.64       74.00      2.83 o 
 -12   2   1       89.48       95.87      3.74 o 
 -10   2   1     7902.00     8456.21    186.74 o 
  -8   2   1     1375.20     1539.87     30.17 o 
  -6   2   1     5226.56     5133.84     87.22 o 
  -4   2   1       19.64       15.48      1.23 o 
  -2   2   1     1633.76     1466.85     24.74 o 
   0   2   1       71.65       66.25      1.65 o 
   2   2   1     5126.46     4861.73     76.94 o 
   4   2   1      774.47      776.01     14.24 o 
   6   2   1     3000.45     2833.82     55.01 o 
   8   2   1     3049.72     3357.62     64.44 o 
  10   2   1     7942.87     8276.33    146.05 o 
  12   2   1      634.14      691.24     14.52 o 
  14   2   1      143.15      196.10      5.04 o 
  16   2   1       88.64      132.69      4.88 o 
  18   2   1       27.35       34.64      2.99 o 
  20   2   1       18.93       16.01      2.07 o 
  22   2   1       45.97       21.14      5.32 o 
  24   2   1     1221.18     1284.61     29.92 o 
  26   2   1        0.22       -3.62      2.41 o 
  28   2   1       73.67       68.37      3.25 o 
  30   2   1        0.17       -2.45      2.41 o 
  32   2   1        0.54       -1.69      3.19 o 
 -31   3   1        1.46       -3.56      4.81 o 
 -29   3   1       56.94       47.74      4.55 o 
 -27   3   1       18.34       14.32      3.50 o 
 -25   3   1        0.76       -6.37      4.24 o 
 -23   3   1      144.27      130.17      6.05 o 
 -21   3   1      225.43      242.80      7.04 o 
 -19   3   1      104.78      101.22      4.75 o 
 -17   3   1      133.17      166.63      6.16 o 
 -15   3   1       13.15        6.12      2.41 o 
 -13   3   1        0.54        1.49      2.03 o 
 -11   3   1      191.79      212.70      9.32 o 
  -9   3   1        1.68        1.77      1.83 o 
  -7   3   1      279.26      261.85      4.93 o 
  -5   3   1      298.99      306.98      5.59 o 
  -3   3   1      317.01      325.67      5.85 o 
  -1   3   1       57.17       44.64      1.85 o 
   1   3   1      100.90       86.02      2.62 o 
   3   3   1     1280.09     1358.39     22.37 o 
   5   3   1     1590.94     1677.96     27.33 o 
   7   3   1      139.52      161.91      4.17 o 
   9   3   1       91.25       92.10      3.55 o 
  11   3   1      698.53      696.50     15.03 o 
  13   3   1       60.51       62.03      2.56 o 
  15   3   1      133.98      133.57      4.40 o 
  17   3   1       44.50       35.01      3.10 o 
  19   3   1      410.24      419.60     11.77 o 
  21   3   1        0.25       -4.29      2.86 o 
  23   3   1      157.11      150.21      7.95 o 
  25   3   1        3.08       -0.94      3.82 o 
  27   3   1        5.24        3.77      3.22 o 
  29   3   1        6.21        4.39      3.50 o 
  31   3   1       20.70       19.30      4.45 o 
 -28   4   1        1.08        7.32      5.99 o 
 -26   4   1        3.38        2.06      4.64 o 
 -24   4   1        0.46       -3.25      3.98 o 
 -22   4   1        9.44        0.80      3.03 o 
 -20   4   1       27.21       18.90      3.28 o 
 -18   4   1        0.39       -4.20      2.80 o 
 -16   4   1      258.02      246.36      8.64 o 
 -14   4   1       55.50       53.16      3.96 o 
 -12   4   1        1.86       -2.40      2.31 o 
 -10   4   1     1181.54     1195.22     32.25 o 
  -8   4   1       64.01       74.67      3.33 o 
  -6   4   1      120.14      137.66      3.81 o 
  -4   4   1       17.62       15.78      1.92 o 
  -2   4   1        3.97        1.67      1.88 o 
   0   4   1       97.38       90.21      3.07 o 
   2   4   1      355.80      347.70      7.70 o 
   4   4   1        7.26        7.23      2.01 o 
   6   4   1      304.92      309.35      7.31 o 
   8   4   1       87.34       90.75      3.99 o 
  10   4   1      440.59      433.53     10.60 o 
  12   4   1       13.21       10.66      2.40 o 
  14   4   1       30.66       30.96      2.87 o 
  16   4   1      149.39      117.91      4.66 o 
  18   4   1       94.93      112.74      5.53 o 
  20   4   1       14.78       11.60      3.19 o 
  22   4   1       18.85       14.92      4.45 o 
  24   4   1      175.26      189.81     10.05 o 
  26   4   1        3.13        8.18      4.79 o 
  28   4   1       61.89       64.56      7.99 o 
 -23   5   1       73.12       72.55      9.32 o 
 -21   5   1        7.72        8.47      3.57 o 
 -19   5   1      107.10       95.73      5.69 o 
 -17   5   1       47.59       52.25      4.58 o 
 -15   5   1       26.69       20.48      3.57 o 
 -13   5   1      107.31       94.39      5.50 o 
 -11   5   1       32.07       31.33      3.30 o 
  -9   5   1        5.30        2.99      2.73 o 
  -7   5   1      224.31      218.12      6.29 o 
  -5   5   1       25.86       23.99      3.46 o 
  -3   5   1     1484.55     1539.88     28.61 o 
  -1   5   1       16.62       11.15      2.65 o 
   1   5   1        4.90       -1.10      2.41 o 
   3   5   1      858.69      869.53     27.74 o 
   5   5   1      115.96      107.16      4.40 o 
   7   5   1        1.90       -1.71      2.48 o 
   9   5   1       64.38       67.71      3.99 o 
  11   5   1      132.10      125.93      5.76 o 
  13   5   1      153.84      135.77      5.55 o 
  15   5   1        0.38       -2.25      2.63 o 
  17   5   1        5.00        2.00      3.28 o 
  19   5   1       18.53       12.91      3.42 o 
  21   5   1        0.46       -0.16      3.31 o 
  23   5   1       58.05       65.89      8.65 o 
 -14   6   1       35.57       42.69      5.83 o 
 -12   6   1        7.07       11.09      3.84 o 
 -10   6   1       28.22       29.16      3.74 o 
  -8   6   1      169.49      169.68      6.82 o 
  -6   6   1      115.61      120.95      5.99 o 
  -4   6   1        6.37        8.08      3.48 o 
  -2   6   1       10.67       13.15      3.64 o 
   0   6   1       15.61       20.53      3.90 o 
   2   6   1      160.09      162.34      7.69 o 
   4   6   1       31.79       29.01      5.30 o 
   6   6   1       30.33       32.07      4.61 o 
   8   6   1        0.92       -2.00      3.33 o 
  10   6   1        0.94       -3.99      2.99 o 
  12   6   1        0.98       -2.76      2.90 o 
  14   6   1       10.81        5.31      3.30 o 
 -34   0   2        1.44       12.93      3.19 o 
 -32   0   2      133.63      134.27      6.81 o 
 -30   0   2     2822.11     3071.79     70.93 o 
 -28   0   2       63.04       68.23      3.55 o 
 -26   0   2      100.85      100.33      4.03 o 
 -24   0   2       24.28       26.31      2.88 o 
 -22   0   2       24.69       19.28      2.88 o 
 -20   0   2        8.87        2.92      1.25 o 
 -18   0   2      481.25      505.64     10.06 o 
 -16   0   2        6.25        2.49      1.27 o 
 -14   0   2      727.66      833.92     17.35 o 
 -12   0   2     4562.69     4581.97     90.93 o 
 -10   0   2      112.75      137.85      6.55 o 
  -8   0   2     4727.07     4811.56     95.01 o 
  -6   0   2    40258.38    44993.77   1181.97 o 
  -4   0   2     2287.71     2054.26     76.24 o 
  -2   0   2    15838.44    10765.30    532.38 o 
   2   0   2    17495.57    12996.26    413.74 o 
   4   0   2     5106.13     5093.90    211.58 o 
   6   0   2     3486.17     3486.84     83.40 o 
   8   0   2     1850.15     1854.05     42.12 o 
  10   0   2      130.88      121.27      3.74 o 
  12   0   2       48.61       45.23      2.03 o 
  14   0   2    26724.03    32230.37    695.04 o 
  16   0   2     9251.97    10692.43    231.21 o 
  18   0   2     1346.65     1434.97     28.45 o 
  20   0   2     1781.26     1919.34     42.68 o 
  22   0   2      153.33      176.81      6.27 o 
  24   0   2     1999.63     2048.01     53.42 o 
  26   0   2      560.66      558.20     16.28 o 
  28   0   2      111.13      126.63      5.45 o 
  30   0   2      271.91      276.93      9.32 o 
  32   0   2        4.82        1.69      2.56 o 
  34   0   2       75.33       77.79      4.92 o 
 -35   1   2       47.74       56.14      3.80 o 
 -33   1   2       39.99       41.29      3.00 o 
 -31   1   2       35.39       40.48      3.08 o 
 -29   1   2      428.00      446.26     10.36 o 
 -27   1   2      741.35      806.39     18.07 o 
 -25   1   2       17.12        6.26      3.14 o 
 -23   1   2        0.01       -1.85      1.24 o 
 -21   1   2     1053.87     1104.34     17.64 o 
 -19   1   2      243.96      248.51      4.95 o 
 -17   1   2       36.68       28.29      1.61 o 
 -15   1   2     1691.05     1877.89     28.97 o 
 -13   1   2      644.16      758.00     12.02 o 
 -11   1   2     2317.44     2413.94     35.13 o 
  -9   1   2      148.43      134.70      2.31 o 
  -7   1   2    19353.57    19810.06    335.07 o 
  -5   1   2     4182.40     3946.66     59.67 o 
  -3   1   2    20412.80    19918.52    293.04 o 
  -1   1   2     2424.38     2276.36     37.94 o 
   1   1   2    28200.84    29010.83    478.48 o 
   3   1   2    11111.87    11113.49    200.61 o 
   5   1   2      733.22      688.95     10.85 o 
   7   1   2      542.38      498.39      7.58 o 
   9   1   2     1029.75      896.62     14.03 o 
  11   1   2      339.37      392.53      5.59 o 
  13   1   2       32.62       26.12      1.23 o 
  15   1   2       99.30      124.22      2.36 o 
  17   1   2     1812.35     1831.92     27.77 o 
  19   1   2      174.32      187.07      3.90 o 
  21   1   2      413.23      400.26      7.29 o 
  23   1   2        0.55       -1.48      1.27 o 
  25   1   2     1427.04     1438.25     27.48 o 
  27   1   2        0.01       -6.49      4.33 o 
  29   1   2      170.73      155.51      5.16 o 
  31   1   2        1.87       -3.27      2.18 o 
  33   1   2       65.00       63.63      3.94 o 
  35   1   2        0.33        1.32      2.18 o 
 -34   2   2       28.24       30.96      4.05 o 
 -32   2   2       12.92       15.58      3.50 o 
 -30   2   2      108.39      105.29      4.76 o 
 -28   2   2       58.22       68.94      3.86 o 
 -26   2   2       99.17       84.69      4.30 o 
 -24   2   2      278.56      280.19      8.31 o 
 -22   2   2        6.33        7.80      1.72 o 
 -20   2   2       64.85       61.36      2.36 o 
 -18   2   2        2.18       -0.45      1.18 o 
 -16   2   2      191.34      211.77      4.98 o 
 -14   2   2      328.33      351.39     12.62 o 
 -12   2   2     1892.62     1771.24     40.65 o 
 -10   2   2    15091.67    16615.21    366.78 o 
  -8   2   2     1466.79     1549.79     38.24 o 
  -6   2   2      236.45      216.76      5.57 o 
  -4   2   2      130.90       81.43      1.96 o 
  -2   2   2      418.26      364.23      6.03 o 
   0   2   2     2341.54     2323.12     36.10 o 
   2   2   2     2672.73     2730.23     48.11 o 
   4   2   2      174.88      149.60      3.88 o 
   6   2   2       36.83       48.57      1.76 o 
   8   2   2     1842.16     1861.01     32.71 o 
  10   2   2       50.21       47.01      4.44 o 
  12   2   2      817.44      875.59     22.61 o 
  14   2   2      663.54      600.79     11.70 o 
  16   2   2      136.12      159.91      3.46 o 
  18   2   2      541.26      591.54     13.39 o 
  20   2   2       59.87       50.99      2.63 o 
  22   2   2     3042.74     3210.19     83.51 o 
  24   2   2     1531.43     1651.40     39.20 o 
  26   2   2        3.52       -3.05      2.03 o 
  28   2   2       65.97       72.61      3.72 o 
  30   2   2       14.26        8.70      3.50 o 
  32   2   2       11.25       12.85      3.50 o 
 -31   3   2       12.58       13.27      3.98 o 
 -29   3   2       38.75       33.21      4.01 o 
 -27   3   2       69.47       63.36      4.75 o 
 -25   3   2      161.76      151.77      6.78 o 
 -23   3   2      282.29      296.01      8.18 o 
 -21   3   2        1.25        0.11      3.33 o 
 -19   3   2       14.05       16.61      2.49 o 
 -17   3   2        1.23       -2.33      2.90 o 
 -15   3   2      650.20      659.50     16.97 o 
 -13   3   2       40.15       37.36      2.89 o 
 -11   3   2     4231.56     4483.72    100.71 o 
  -9   3   2      157.66      161.36      5.70 o 
  -7   3   2      456.86      533.96      8.80 o 
  -5   3   2       66.92       52.97      1.82 o 
  -3   3   2      828.57      826.76     15.06 o 
  -1   3   2      222.75      235.96      5.42 o 
   1   3   2     1163.49     1112.28     20.45 o 
   3   3   2      706.22      751.01     14.23 o 
   5   3   2    19003.65    20705.53    353.91 o 
   7   3   2      122.58      150.76      3.96 o 
   9   3   2     1274.59     1390.46     28.05 o 
  11   3   2      256.67      267.55      6.29 o 
  13   3   2      138.17      162.13      4.43 o 
  15   3   2      109.46      123.89      4.27 o 
  17   3   2      200.86      196.27      5.80 o 
  19   3   2        6.91       -1.19      3.89 o 
  21   3   2        0.02       -5.52      3.68 o 
  23   3   2      152.09      162.05      8.39 o 
  25   3   2        5.61        4.70      4.24 o 
  27   3   2      180.73      190.73      8.00 o 
  29   3   2       78.61       89.56      5.92 o 
  31   3   2       45.15       51.66      5.59 o 
 -28   4   2        0.07        2.00      5.99 o 
 -26   4   2      116.54      115.52      9.65 o 
 -24   4   2        4.59        3.55      4.16 o 
 -22   4   2       13.57        5.48      3.10 o 
 -20   4   2        1.78        2.79      3.03 o 
 -18   4   2       64.90       56.28      4.44 o 
 -16   4   2        2.22       -0.78      2.80 o 
 -14   4   2       36.56       39.10      3.57 o 
 -12   4   2      156.44      146.00      6.08 o 
 -10   4   2       93.76      104.78      4.47 o 
  -8   4   2      366.23      377.55      8.56 o 
  -6   4   2      202.42      200.64      4.86 o 
  -4   4   2      133.96      142.90      4.01 o 
  -2   4   2     1623.30     1640.07     27.22 o 
   0   4   2        5.69        4.27      1.64 o 
   2   4   2      132.93      122.63      4.04 o 
   4   4   2      130.91      144.02      5.17 o 
   6   4   2        5.94        6.84      2.23 o 
   8   4   2       33.55       33.80      2.81 o 
  10   4   2       41.64       42.45      3.07 o 
  12   4   2      294.25      332.86      8.77 o 
  14   4   2        0.17       -3.22      2.14 o 
  16   4   2       22.49       22.65      2.87 o 
  18   4   2       67.47       54.56      3.60 o 
  20   4   2      247.40      251.45      8.77 o 
  22   4   2      281.45      316.48     18.97 o 
  24   4   2        1.79        8.34      4.45 o 
  26   4   2        0.39        6.12      4.92 o 
  28   4   2        7.97       15.31      5.99 o 
 -23   5   2       22.71       17.30      5.99 o 
 -21   5   2       32.46       39.54      4.44 o 
 -19   5   2        1.01        1.90      3.43 o 
 -17   5   2        9.34       12.12      3.73 o 
 -15   5   2       65.29       59.84      4.53 o 
 -13   5   2        9.17        8.23      3.31 o 
 -11   5   2       20.77       14.82      3.31 o 
  -9   5   2        6.43        9.01      2.73 o 
  -7   5   2        0.07       -1.32      2.43 o 
  -5   5   2        0.06       -3.92      2.61 o 
  -3   5   2     1023.39     1038.10     20.24 o 
  -1   5   2      428.65      434.64     11.44 o 
   1   5   2      799.73      795.53     16.08 o 
   3   5   2      159.65      159.68      6.07 o 
   5   5   2       29.71       23.94      2.91 o 
   7   5   2      133.92      133.18      5.24 o 
   9   5   2        5.26        2.83      2.66 o 
  11   5   2        7.09        2.55      2.73 o 
  13   5   2       47.57       34.71      3.48 o 
  15   5   2       23.15       30.87      3.30 o 
  17   5   2       34.91       27.59      3.30 o 
  19   5   2       15.15       17.66      3.80 o 
  21   5   2        1.03        5.01      5.99 o 
  23   5   2        9.92       11.98      5.99 o 
 -14   6   2        6.13        5.68      3.70 o 
 -12   6   2       12.66       13.53      3.84 o 
 -10   6   2        5.17        7.99      3.84 o 
  -8   6   2       58.29       70.39      5.50 o 
  -6   6   2      441.33      470.39     12.40 o 
  -4   6   2        1.17       -2.57      3.40 o 
  -2   6   2        3.94        0.86      5.43 o 
   0   6   2       40.93       35.28      3.99 o 
   2   6   2      225.90      228.93     10.50 o 
   4   6   2       11.22        3.77      4.71 o 
   6   6   2        6.74       -0.89      3.84 o 
   8   6   2        5.13       -3.04      3.23 o 
  10   6   2        3.96        7.99      3.15 o 
  12   6   2        0.85        2.26      3.15 o 
  14   6   2       29.08       26.00      3.64 o 
 -35   1   3       21.43       24.06      3.03 o 
 -33   1   3      138.59      139.56      5.05 o 
 -31   1   3      209.25      227.95      6.95 o 
 -29   1   3      802.04      864.50     18.09 o 
 -27   1   3       49.24       38.40      4.07 o 
 -25   1   3       14.21        7.02      3.08 o 
 -23   1   3      113.48      110.87      2.97 o 
 -21   1   3      190.09      200.07      4.35 o 
 -19   1   3      198.95      220.75      4.58 o 
 -17   1   3      459.96      541.99      9.72 o 
 -15   1   3     1651.32     1708.10     26.35 o 
 -13   1   3       93.14      105.36      2.86 o 
 -11   1   3     1273.46     1292.40     19.08 o 
  -9   1   3        8.72       14.73      0.75 o 
  -7   1   3     1583.26     1582.31     42.11 o 
  -3   1   3    35751.83    36774.31    550.17 o 
  -1   1   3    21886.39    22116.61    623.93 o 
   1   1   3     8637.32     8415.51    154.99 o 
   3   1   3      132.21       97.90      2.66 o 
   5   1   3       33.67       54.73      1.68 o 
   7   1   3     6370.70     6759.44    100.80 o 
   9   1   3      142.27      149.74      2.76 o 
  11   1   3     1199.24     1264.47     20.25 o 
  13   1   3     1403.02     1515.28     22.64 o 
  15   1   3      877.62     1049.55     17.83 o 
  17   1   3      218.94      258.92      5.23 o 
  19   1   3        5.36        5.73      1.26 o 
  21   1   3       57.63       54.20      2.21 o 
  23   1   3      230.78      228.98      5.59 o 
  25   1   3      302.13      281.73      6.79 o 
  27   1   3      545.07      564.71     13.36 o 
  29   1   3        1.39       -3.03      2.02 o 
  31   1   3        7.92        5.90      2.45 o 
  33   1   3        6.19        4.17      2.34 o 
 -32   2   3       10.87       13.70      3.42 o 
 -30   2   3       51.13       47.31      3.01 o 
 -28   2   3        1.98       -3.03      2.02 o 
 -26   2   3        3.63       -4.10      2.92 o 
 -24   2   3       16.91        5.69      5.73 o 
 -22   2   3      168.55      168.82      4.48 o 
 -20   2   3      377.08      374.96      7.56 o 
 -18   2   3      308.85      301.05      6.18 o 
 -16   2   3        7.24        5.95      1.28 o 
 -14   2   3     1146.56     1184.51     27.95 o 
 -12   2   3      240.81      301.55      8.34 o 
 -10   2   3       41.95       48.15      2.93 o 
  -8   2   3      934.22      927.55     16.85 o 
  -6   2   3     1807.58     1878.97     30.90 o 
  -4   2   3     1004.56     1056.39     17.50 o 
  -2   2   3      252.65      250.94      5.24 o 
   0   2   3      136.64      148.88      3.21 o 
   2   2   3     1968.61     2176.28     41.08 o 
   4   2   3     1527.35     1586.93     28.12 o 
   6   2   3      604.96      585.51     12.29 o 
   8   2   3     1320.47     1263.22     23.29 o 
  10   2   3      245.92      224.55      4.63 o 
  12   2   3        8.04        5.89      1.02 o 
  14   2   3     1896.11     1985.30     36.28 o 
  16   2   3      189.51      187.41      4.45 o 
  18   2   3      187.84      150.70      4.47 o 
  20   2   3      208.60      197.19      9.38 o 
  22   2   3       48.44       18.56     11.43 o 
  24   2   3      222.64      213.85      7.00 o 
  26   2   3      336.14      346.60     10.20 o 
  28   2   3       19.17       17.63      2.38 o 
  30   2   3       67.65       66.74      4.92 o 
  32   2   3       45.87       45.61      4.79 o 
 -31   3   3       34.59       28.62      6.66 o 
 -29   3   3       10.73        8.45      3.29 o 
 -27   3   3       42.10       33.42      3.89 o 
 -25   3   3      103.75      106.10      5.53 o 
 -23   3   3       41.96       38.61      3.46 o 
 -21   3   3        7.42        1.91      3.27 o 
 -19   3   3       86.38       84.24      4.77 o 
 -17   3   3      233.68      248.88     15.98 o 
 -15   3   3       52.24       48.55      3.28 o 
 -13   3   3      429.77      413.83     11.45 o 
 -11   3   3      141.59      157.83      5.69 o 
  -9   3   3       60.11       63.70      3.55 o 
  -7   3   3     2621.30     2685.68     43.31 o 
  -5   3   3      230.42      241.36      4.62 o 
  -3   3   3        7.95        4.25      1.25 o 
  -1   3   3       27.75       24.81      3.15 o 
   1   3   3      433.02      429.54      8.74 o 
   3   3   3      626.98      570.24     11.83 o 
   5   3   3      302.90      287.17      7.23 o 
   7   3   3      433.97      437.02      8.90 o 
   9   3   3       44.55       47.60      1.92 o 
  11   3   3      273.11      263.70      5.54 o 
  13   3   3        0.42        0.07      1.50 o 
  15   3   3       23.56       22.87      2.20 o 
  17   3   3       33.22       44.75      2.92 o 
  19   3   3      865.68      918.86     19.61 o 
  21   3   3       85.92       98.41     14.64 o 
  23   3   3       38.59       37.01      5.28 o 
  25   3   3      220.69      244.38      9.38 o 
  27   3   3       24.16       21.76      3.89 o 
  29   3   3       11.03        5.26      3.62 o 
  31   3   3        9.03        4.24      4.45 o 
 -28   4   3       10.98        9.98      5.32 o 
 -26   4   3        4.47        5.39      4.31 o 
 -24   4   3       29.52       37.63      5.28 o 
 -22   4   3       35.31       30.04      4.06 o 
 -20   4   3      104.77       85.30      4.99 o 
 -18   4   3      489.82      461.89     28.03 o 
 -16   4   3      396.35      374.91     11.45 o 
 -14   4   3      104.19      108.73      5.31 o 
 -12   4   3       85.64       72.69      4.44 o 
 -10   4   3       33.08       31.83      3.42 o 
  -8   4   3       16.48       14.66      2.66 o 
  -6   4   3      437.16      417.77      8.32 o 
  -4   4   3      243.12      230.86      5.47 o 
  -2   4   3      100.75       79.00      3.71 o 
   0   4   3       92.31       76.98      3.27 o 
   2   4   3       84.85       88.79      3.44 o 
   4   4   3      148.58      138.88      4.40 o 
   6   4   3      238.79      222.36      6.56 o 
   8   4   3       90.30       98.34      4.15 o 
  10   4   3        3.80       -2.99      2.00 o 
  12   4   3       85.14       80.68      3.88 o 
  14   4   3        2.01       -2.30      2.41 o 
  16   4   3      137.39      139.71      5.30 o 
  18   4   3       12.64       18.22      3.65 o 
  20   4   3       23.58       23.78      3.89 o 
  22   4   3       27.16       33.77      5.28 o 
  24   4   3       23.74       24.16      4.92 o 
  26   4   3      114.86      119.81     10.65 o 
 -23   5   3        2.81        4.89      3.98 o 
 -21   5   3        4.98        5.35      3.35 o 
 -19   5   3        6.14        5.26      3.42 o 
 -17   5   3       53.03       46.55      4.44 o 
 -15   5   3        5.36        3.81      3.19 o 
 -13   5   3        0.13       -2.88      3.07 o 
 -11   5   3       49.27       42.41      4.09 o 
  -9   5   3        0.76       -4.47      2.98 o 
  -7   5   3      405.93      404.03     10.72 o 
  -5   5   3      114.74      122.76      4.88 o 
  -3   5   3      221.16      253.23     11.72 o 
  -1   5   3     1311.79     1353.78     28.30 o 
   1   5   3      527.36      523.54     11.55 o 
   3   5   3      240.54      239.85      6.84 o 
   5   5   3      109.14      116.36      4.99 o 
   7   5   3       77.05       77.49      4.15 o 
   9   5   3       72.03       73.83      4.15 o 
  11   5   3       50.30       54.26      3.97 o 
  13   5   3       62.80       61.95      4.07 o 
  15   5   3       27.91       20.09      3.07 o 
  17   5   3        0.24       -3.01      2.81 o 
  19   5   3       98.24       97.26      4.84 o 
  21   5   3        8.03       11.31      5.99 o 
 -14   6   3        0.27       -3.37      3.57 o 
 -12   6   3        0.61       -5.19      3.46 o 
 -10   6   3        0.88        2.61      3.70 o 
  -8   6   3        0.40        1.33      3.84 o 
  -6   6   3        0.58        2.00      3.84 o 
  -4   6   3        1.23       -2.00      3.33 o 
  -2   6   3       35.50       37.74      4.15 o 
   0   6   3       13.38       10.30      3.48 o 
   2   6   3        4.83        4.12      3.40 o 
   4   6   3      100.52       93.80      6.01 o 
   6   6   3       77.09       73.81      5.63 o 
   8   6   3      216.13      213.71      8.69 o 
  10   6   3        1.64        0.67      3.07 o 
  12   6   3       17.60       14.69      3.40 o 
 -34   0   4      247.38      300.33     11.94 o 
 -32   0   4       16.26       32.47      3.98 o 
 -30   0   4       37.07       43.90      3.75 o 
 -28   0   4      222.60      244.80      8.56 o 
 -26   0   4      128.53      131.37      5.53 o 
 -24   0   4       21.45       19.86      2.49 o 
 -22   0   4      113.16      147.75      5.53 o 
 -20   0   4      170.67      168.55      5.92 o 
 -18   0   4        4.98        5.99      3.33 o 
 -16   0   4     3878.53     4104.08     93.85 o 
 -14   0   4     3375.73     3553.10     96.80 o 
 -12   0   4      411.36      419.89     12.28 o 
 -10   0   4     2529.85     2636.85     69.50 o 
  -8   0   4     1177.93      995.65     20.92 o 
  -6   0   4    62271.42    67307.64   2422.62 o 
  -2   0   4    41456.52    42658.41   1656.76 o 
   0   0   4     4975.49     4757.42    109.02 o 
   2   0   4    16109.92    16040.85    515.91 o 
   4   0   4      327.71      281.36      6.77 o 
   6   0   4     9942.60    10737.44    333.10 o 
   8   0   4     3940.24     3743.10     90.86 o 
  10   0   4     3600.91     4024.76     88.16 o 
  12   0   4    22297.07    25769.40    713.73 o 
  14   0   4     6244.19     7525.82    162.30 o 
  16   0   4       70.52       72.24      3.19 o 
  18   0   4       11.19        3.94      1.29 o 
  20   0   4      155.87      160.88      5.89 o 
  22   0   4      504.91      507.65     14.74 o 
  24   0   4        8.44       10.00      2.24 o 
  26   0   4        0.25       -3.15      2.10 o 
  28   0   4      157.13      134.00      5.69 o 
  30   0   4        0.46       -4.50      3.41 o 
  32   0   4       66.41       65.52      4.45 o 
  34   0   4       31.31       27.21      3.51 o 
 -35   1   4        1.96        5.82      2.80 o 
 -33   1   4       20.11       20.02      2.64 o 
 -31   1   4      101.86      107.66      4.28 o 
 -29   1   4      151.42      155.19      4.96 o 
 -27   1   4       11.31       -2.37      2.04 o 
 -25   1   4       42.96       38.86      2.32 o 
 -23   1   4        3.43       -1.06      1.16 o 
 -21   1   4      115.33      132.38      3.10 o 
 -19   1   4       15.13       13.82      1.97 o 
 -17   1   4      795.24      854.80     14.15 o 
 -15   1   4      869.39      976.28     15.84 o 
 -13   1   4     5479.24     6025.79     87.04 o 
 -11   1   4      182.90      191.77      3.22 o 
  -9   1   4       64.46       69.08      1.90 o 
  -7   1   4    16333.60    16592.49    239.30 o 
  -5   1   4    70241.85    81110.99   1668.01 o 
  -3   1   4     8019.98     7335.32    112.57 o 
  -1   1   4     2001.45     1740.44     26.14 o 
   1   1   4     3987.49     3579.20     55.94 o 
   3   1   4      364.78      352.98      7.25 o 
   5   1   4     3605.98     3225.46     55.39 o 
   7   1   4     2598.13     2430.75     43.99 o 
   9   1   4       20.85       14.84      0.80 o 
  11   1   4     2419.03     2621.10     41.38 o 
  13   1   4      244.39      252.23      5.15 o 
  15   1   4     1999.72     2256.90     35.97 o 
  17   1   4      706.21      724.95     12.78 o 
  19   1   4      801.38      896.28     15.62 o 
  21   1   4      132.43      138.88      3.60 o 
  23   1   4      163.73      168.43      5.06 o 
  25   1   4       65.26       59.01      3.02 o 
  27   1   4      538.99      571.13     13.53 o 
  29   1   4       13.72       13.09      2.53 o 
  31   1   4        9.05        1.93      2.86 o 
  33   1   4        3.76        2.87      2.18 o 
 -32   2   4       16.20       12.98      3.35 o 
 -30   2   4       20.26       17.69      3.02 o 
 -28   2   4      349.99      357.81      9.10 o 
 -26   2   4      314.51      311.53      8.73 o 
 -24   2   4      255.27      246.99      5.71 o 
 -22   2   4        9.22        5.54      1.66 o 
 -20   2   4       19.78       16.54      1.62 o 
 -18   2   4       40.98       35.15      1.75 o 
 -16   2   4      182.12      165.40      3.52 o 
 -14   2   4      314.39      335.64      5.88 o 
 -12   2   4       11.03       11.16      1.48 o 
 -10   2   4     1590.28     1579.63     49.87 o 
  -8   2   4     1310.11     1250.91     22.42 o 
  -6   2   4      326.24      307.56      6.19 o 
  -4   2   4     1786.32     1596.80     28.15 o 
  -2   2   4      400.09      372.53      7.32 o 
   0   2   4      318.32      348.62      7.65 o 
   2   2   4      430.28      470.18     16.73 o 
   4   2   4     4709.00     4915.98     99.39 o 
   6   2   4     6104.91     6203.34    164.89 o 
   8   2   4     1242.79     1275.77     25.49 o 
  10   2   4       92.04       81.67      2.27 o 
  12   2   4      398.43      393.13      7.06 o 
  14   2   4      495.04      453.43      9.37 o 
  16   2   4      287.63      281.31      6.39 o 
  18   2   4       82.07       66.20      2.54 o 
  20   2   4        8.88        1.49      2.79 o 
  22   2   4     1118.67     1147.30     24.48 o 
  24   2   4        0.32       -3.47      2.31 o 
  26   2   4      185.34      202.44      9.51 o 
  28   2   4        1.57       -1.43      3.03 o 
  30   2   4       78.21       81.53      5.30 o 
  32   2   4       49.99       59.79      4.99 o 
 -31   3   4       22.66       23.96      6.66 o 
 -29   3   4        8.74       11.75      4.64 o 
 -27   3   4        3.18        2.55      3.13 o 
 -25   3   4      149.13      121.97      6.55 o 
 -23   3   4       22.11       19.74      2.75 o 
 -21   3   4        5.01        8.55      2.20 o 
 -19   3   4       34.08       33.96      3.03 o 
 -17   3   4      147.73      137.65      7.50 o 
 -15   3   4      118.67      115.06      4.92 o 
 -13   3   4      229.57      216.97      8.30 o 
 -11   3   4      105.75      108.15      4.53 o 
  -9   3   4     1252.99     1267.43     23.16 o 
  -7   3   4       25.61       18.97      1.73 o 
  -5   3   4      432.63      393.54      8.99 o 
  -3   3   4      122.78      127.17      3.97 o 
  -1   3   4     2777.83     2773.65     56.57 o 
   1   3   4       47.73       66.26      2.68 o 
   3   3   4      550.37      556.40     12.31 o 
   5   3   4      320.74      268.36      6.89 o 
   7   3   4     1494.64     1699.52     33.98 o 
   9   3   4        8.93       10.02      1.19 o 
  11   3   4      404.11      412.60      7.37 o 
  13   3   4        8.37        5.54      1.52 o 
  15   3   4        9.71        6.01      1.86 o 
  17   3   4        8.56       15.33      2.54 o 
  19   3   4     3217.05     3302.22     75.08 o 
  21   3   4      249.76      287.11     41.28 o 
  23   3   4     1540.13     1654.90     42.43 o 
  25   3   4      263.59      268.21     10.06 o 
  27   3   4       33.80       40.26      4.28 o 
  29   3   4       53.79       60.89      5.14 o 
 -26   4   4        3.93        1.63      4.16 o 
 -24   4   4       15.58       11.85      3.35 o 
 -22   4   4        8.48        9.10      3.10 o 
 -20   4   4       88.54       66.56      4.60 o 
 -18   4   4      169.65      148.31      6.47 o 
 -16   4   4       85.91       81.74      4.92 o 
 -14   4   4        0.47       -3.99      2.69 o 
 -12   4   4        0.86       -0.35      2.54 o 
 -10   4   4      646.04      637.19     14.53 o 
  -8   4   4      669.56      622.25     14.29 o 
  -6   4   4      127.66      101.49      5.38 o 
  -4   4   4       25.04       20.05      4.61 o 
  -2   4   4     1343.28     1330.14     27.66 o 
   0   4   4      769.47      733.90     22.18 o 
   2   4   4       18.13       13.90      2.13 o 
   4   4   4      655.76      671.25     14.98 o 
   6   4   4       16.32       19.57      2.48 o 
   8   4   4        9.77       13.11      2.69 o 
  10   4   4       97.99       81.18      3.88 o 
  12   4   4       14.38        7.12      2.56 o 
  14   4   4        0.07       -2.53      2.41 o 
  16   4   4      226.81      214.15      6.65 o 
  18   4   4       98.38      103.16      4.74 o 
  20   4   4      103.53      102.51      9.32 o 
  22   4   4      274.06      303.68     13.55 o 
  24   4   4      120.27      150.35      9.27 o 
  26   4   4       75.21       89.85      9.98 o 
 -21   5   4        4.49        2.78      3.98 o 
 -19   5   4        3.67        0.52      3.28 o 
 -17   5   4       42.22       49.25      4.58 o 
 -15   5   4       34.09       26.15      3.80 o 
 -13   5   4        4.10        0.22      3.07 o 
 -11   5   4       21.64       18.77      3.57 o 
  -9   5   4      106.56      114.10      5.14 o 
  -7   5   4      173.30      184.72      9.18 o 
  -5   5   4      861.98      879.67     22.44 o 
  -3   5   4        3.51        3.17      3.31 o 
  -1   5   4       27.55       19.19      5.19 o 
   1   5   4      612.80      627.54     13.34 o 
   3   5   4       13.01        5.97      5.28 o 
   5   5   4        4.88       -0.28      2.57 o 
   7   5   4       10.53        7.32      2.66 o 
   9   5   4        0.10       -0.33      2.66 o 
  11   5   4      118.26      119.72      5.22 o 
  13   5   4       32.26       35.35      3.40 o 
  15   5   4       56.86       57.96      4.11 o 
  17   5   4       10.30       10.43      3.07 o 
  19   5   4       18.47       11.25      3.80 o 
  21   5   4       33.46       26.62      6.66 o 
 -12   6   4       16.76       25.02      5.18 o 
 -10   6   4       10.28        9.98      4.71 o 
  -8   6   4        9.72       17.30      4.09 o 
  -6   6   4      126.45      138.39      7.04 o 
  -4   6   4      186.97      205.93      8.46 o 
  -2   6   4        4.93        3.11      3.70 o 
   0   6   4       62.97       72.36      5.38 o 
   2   6   4        8.58        6.99      4.71 o 
   4   6   4       30.84       17.67      4.19 o 
   6   6   4        0.47        1.86      3.80 o 
   8   6   4       26.87       22.03      3.74 o 
  10   6   4       52.20       54.32      4.24 o 
  12   6   4       74.39       75.37      4.82 o 
 -33   1   5       31.27       37.29      3.61 o 
 -31   1   5       34.07       23.09      2.86 o 
 -29   1   5       12.81       -3.37      2.25 o 
 -27   1   5       29.38       23.28      2.35 o 
 -25   1   5        1.65       -2.38      1.59 o 
 -23   1   5      155.52      160.88      3.65 o 
 -21   1   5       49.65       48.07      1.82 o 
 -19   1   5        4.67        3.68      1.10 o 
 -17   1   5      257.61      253.68      5.14 o 
 -15   1   5     5856.34     6055.02    136.01 o 
 -13   1   5        8.85       14.33      1.20 o 
 -11   1   5     3792.18     3845.43     65.08 o 
  -9   1   5     1462.64     1398.34     24.99 o 
  -7   1   5    15874.92    15967.64    230.56 o 
  -5   1   5     4329.64     4138.70     67.20 o 
  -3   1   5      309.12      261.08      6.18 o 
  -1   1   5      630.56      590.59     12.38 o 
   1   1   5     3343.35     3178.40     54.30 o 
   3   1   5      412.83      448.85     11.09 o 
   5   1   5     6428.06     5990.17    150.13 o 
   7   1   5      394.94      372.20      7.09 o 
   9   1   5     6023.50     6385.86    101.84 o 
  11   1   5     2489.98     2487.99     42.85 o 
  13   1   5      672.86      617.47     11.33 o 
  15   1   5      232.52      272.48      5.62 o 
  17   1   5      121.28      114.35      3.23 o 
  19   1   5     1544.76     1639.61     27.66 o 
  21   1   5      119.70       92.52      2.91 o 
  23   1   5      503.02      522.73     11.89 o 
  25   1   5      544.23      529.58     12.14 o 
  27   1   5        5.94       -3.10      2.07 o 
  29   1   5      166.78      155.50      5.70 o 
  31   1   5      236.91      239.24      9.18 o 
  33   1   5        4.82        4.17      2.27 o 
 -32   2   5        0.14        0.00      3.76 o 
 -30   2   5       39.86       38.09      3.40 o 
 -28   2   5      196.77      214.54      7.05 o 
 -26   2   5       56.00       49.80      2.87 o 
 -24   2   5      435.12      460.69     12.23 o 
 -22   2   5       13.78        6.61      2.28 o 
 -20   2   5       17.98       18.13      1.57 o 
 -18   2   5        6.88        9.88      1.27 o 
 -16   2   5      753.86      815.64     17.56 o 
 -14   2   5       18.63       22.42      1.34 o 
 -12   2   5      231.42      171.71      4.30 o 
 -10   2   5     1093.37     1017.97     21.10 o 
  -8   2   5     1157.13     1153.75     22.92 o 
  -6   2   5      226.85      214.00      4.64 o 
  -4   2   5     2928.53     2902.98     71.03 o 
  -2   2   5     1483.99     1434.81     32.61 o 
   0   2   5     3594.22     3736.12     76.01 o 
   2   2   5      968.63      962.31     20.57 o 
   4   2   5     6553.17     6704.43    135.17 o 
   6   2   5      663.72      678.90     12.05 o 
   8   2   5      114.65      110.34      2.98 o 
  10   2   5       62.63       72.92      2.01 o 
  12   2   5      287.57      248.35      5.26 o 
  14   2   5       85.98       85.60      2.71 o 
  16   2   5       13.94       20.45      1.68 o 
  18   2   5      105.31       96.44      3.20 o 
  20   2   5     3432.42     3524.86     78.60 o 
  22   2   5        9.20        5.29      2.37 o 
  24   2   5      421.17      464.56     11.09 o 
  26   2   5       44.79       37.67      2.79 o 
  28   2   5       31.60       43.22      4.28 o 
  30   2   5       13.20       14.96      3.50 o 
  32   2   5       19.03       20.79      3.89 o 
 -31   3   5        0.73       -3.33      5.99 o 
 -29   3   5        0.60       -2.07      4.16 o 
 -27   3   5        0.04        3.77      4.16 o 
 -25   3   5        0.38       -4.54      3.03 o 
 -23   3   5       83.91       82.77      4.87 o 
 -21   3   5       14.00        9.56      2.34 o 
 -19   3   5       19.94       21.62      2.49 o 
 -17   3   5      190.77      169.14      6.17 o 
 -15   3   5      780.00      772.69     19.64 o 
 -13   3   5       90.81      100.26      4.53 o 
 -11   3   5      589.09      595.38     13.56 o 
  -9   3   5      213.11      224.79      5.90 o 
  -7   3   5      452.48      413.50     12.36 o 
  -5   3   5       28.48       23.17      1.90 o 
  -3   3   5     1075.09      952.45     19.67 o 
  -1   3   5       21.52       24.78      2.07 o 
   1   3   5        1.06       -0.67      1.92 o 
   3   3   5      261.01      237.56      7.28 o 
   5   3   5       73.64       94.70      4.09 o 
   7   3   5      414.54      466.71     11.16 o 
   9   3   5      213.65      248.08      6.03 o 
  11   3   5        4.81        4.53      1.50 o 
  13   3   5      439.25      433.03     11.66 o 
  15   3   5      360.27      388.63     11.71 o 
  17   3   5      932.91      974.64     24.22 o 
  19   3   5      134.59      137.23      8.62 o 
  21   3   5        6.60       10.25      6.21 o 
  23   3   5        0.01       -5.71      3.80 o 
  25   3   5       63.32       67.57      5.27 o 
  27   3   5        1.34       -4.34      3.31 o 
  29   3   5       22.95       24.72      4.01 o 
 -24   4   5       62.18       65.44      4.76 o 
 -22   4   5       22.07       23.90      3.56 o 
 -20   4   5       20.20       21.24      3.50 o 
 -18   4   5       24.66       23.20      3.28 o 
 -16   4   5      121.70      127.37      5.77 o 
 -14   4   5       29.84       22.96      3.19 o 
 -12   4   5        7.49        3.12      3.18 o 
 -10   4   5       18.85       18.39      3.31 o 
  -8   4   5      210.23      214.73      7.42 o 
  -6   4   5       84.37       89.86      4.13 o 
  -4   4   5     1646.54     1547.96     31.52 o 
  -2   4   5       91.54       89.48      4.07 o 
   0   4   5      941.19      913.22     24.44 o 
   2   4   5      397.01      376.90     11.92 o 
   4   4   5       88.68      101.16      7.22 o 
   6   4   5       88.06       82.67      4.47 o 
   8   4   5       49.94       51.99      3.23 o 
  10   4   5       71.24       69.23      3.71 o 
  12   4   5       31.09       31.09      3.42 o 
  14   4   5        0.01       -4.20      2.80 o 
  16   4   5       31.09       26.03      5.00 o 
  18   4   5        0.07       -3.61      3.19 o 
  20   4   5      509.07      584.38     21.33 o 
  22   4   5        1.06        4.56      4.64 o 
  24   4   5      117.56      139.43      9.10 o 
  26   4   5       17.99       25.29      6.66 o 
 -21   5   5        8.18        9.28      3.98 o 
 -19   5   5       23.02       27.12      3.96 o 
 -17   5   5        2.09        1.38      3.19 o 
 -15   5   5       91.49       92.25      7.65 o 
 -13   5   5       20.96       16.21      3.98 o 
 -11   5   5      250.76      273.24     15.98 o 
  -9   5   5      313.65      349.53     11.02 o 
  -7   5   5      125.34      132.66      8.36 o 
  -5   5   5       57.53       71.02      4.86 o 
  -3   5   5       12.36        9.10      3.46 o 
  -1   5   5       42.62       43.37      5.99 o 
   1   5   5       68.03       54.94      3.66 o 
   3   5   5       35.03       30.16      3.84 o 
   5   5   5        0.68       -2.22      2.69 o 
   7   5   5       10.89        7.88      3.90 o 
   9   5   5       54.98       50.76      4.34 o 
  11   5   5        0.25       -1.55      3.46 o 
  13   5   5       10.78        9.10      3.46 o 
  15   5   5      243.61      247.83      9.55 o 
  17   5   5       57.41       59.10      5.30 o 
  19   5   5       12.24       15.15      4.92 o 
  21   5   5        0.72       -2.00      5.99 o 
 -12   6   5        0.90       -0.84      4.45 o 
 -10   6   5       16.76       16.64      4.71 o 
  -8   6   5      144.22      180.05      7.94 o 
  -6   6   5       12.09       12.89      3.96 o 
  -4   6   5       20.00       20.38      4.09 o 
  -2   6   5      100.34       93.76      7.28 o 
   0   6   5        2.86        1.52      3.70 o 
   2   6   5        1.34       -2.00      4.24 o 
   4   6   5       32.89       37.80      5.66 o 
   6   6   5       23.48       29.42      5.18 o 
   8   6   5        1.39       -0.78      3.57 o 
  10   6   5        0.16        1.33      3.57 o 
  12   6   5        0.03       -3.49      3.57 o 
 -34   0   6      982.54     1069.50     53.31 o 
 -32   0   6      112.64      109.90      6.66 o 
 -30   0   6       66.22       64.52      4.25 o 
 -28   0   6       12.16        5.56      2.35 o 
 -26   0   6        0.05       -2.77      1.84 o 
 -24   0   6       35.43       32.40      2.71 o 
 -22   0   6      355.33      394.98     12.32 o 
 -20   0   6     1986.73     2085.65     57.85 o 
 -18   0   6     1840.08     2018.13     46.70 o 
 -16   0   6     1245.87     1313.49     30.71 o 
 -14   0   6        0.25       -1.69      1.13 o 
 -12   0   6       32.17       13.67      1.52 o 
 -10   0   6      445.93      403.19     10.53 o 
  -8   0   6      412.71      391.87     10.20 o 
  -6   0   6     4971.41     4871.91    115.53 o 
  -4   0   6    18047.10    16906.14    471.06 o 
  -2   0   6     2735.38     2603.73     59.61 o 
   0   0   6    15551.77    15048.93    345.14 o 
   2   0   6     1166.24     1285.04     30.14 o 
   4   0   6      348.19      279.10      8.21 o 
   6   0   6     5685.57     6200.20    153.95 o 
   8   0   6     6381.32     7235.73    211.47 o 
  10   0   6      957.16     1071.99     22.06 o 
  12   0   6    16053.72    19477.91    385.28 o 
  14   0   6       14.34       23.10      1.81 o 
  16   0   6      377.38      369.88      9.88 o 
  18   0   6       76.82       88.91      4.05 o 
  20   0   6      501.93      543.44     15.64 o 
  22   0   6      440.58      459.95     13.71 o 
  24   0   6      267.05      241.47      8.16 o 
  26   0   6       71.71       47.22      3.50 o 
  28   0   6      358.20      312.54     10.34 o 
  30   0   6        5.12        3.40      2.30 o 
  32   0   6        0.93        1.39      2.56 o 
 -33   1   6        8.05        9.41      2.93 o 
 -31   1   6       83.31       91.70      4.36 o 
 -29   1   6       31.92       23.05      2.71 o 
 -27   1   6        3.60       -3.17      2.12 o 
 -25   1   6        0.31       -2.16      1.44 o 
 -23   1   6        1.63        1.59      1.36 o 
 -21   1   6        0.06        1.32      1.51 o 
 -19   1   6      307.82      327.06      7.32 o 
 -17   1   6       54.29       58.75      1.97 o 
 -15   1   6     2225.05     2392.59     40.98 o 
 -13   1   6       13.41        3.28      1.18 o 
 -11   1   6     1422.43     1429.44     24.51 o 
  -9   1   6      670.05      566.40      9.55 o 
  -7   1   6     1273.66     1384.99     20.58 o 
  -5   1   6     3254.55     3180.91     50.67 o 
  -3   1   6     2812.45     2967.19     50.26 o 
  -1   1   6      260.85      214.67      4.66 o 
   1   1   6        1.83       -0.76      0.50 o 
   3   1   6      254.07      260.69      7.72 o 
   5   1   6      556.48      592.10     10.89 o 
   7   1   6     1096.84     1167.36     27.18 o 
   9   1   6     2355.77     2655.15     43.13 o 
  11   1   6       26.95       20.51      3.25 o 
  13   1   6       99.78       96.27      2.65 o 
  15   1   6     2069.11     2080.19     47.24 o 
  17   1   6       62.06       69.90      2.12 o 
  19   1   6     1298.16     1243.06     23.17 o 
  21   1   6      117.53       91.01      3.21 o 
  23   1   6      113.38      101.93      3.81 o 
  25   1   6        0.09       -3.95      2.63 o 
  27   1   6      186.28      163.34      5.65 o 
  29   1   6        9.20       10.46      2.57 o 
  31   1   6        2.19        1.12      2.24 o 
  33   1   6        0.03       -0.23      2.18 o 
 -32   2   6        0.88        2.00      3.76 o 
 -30   2   6       94.07      111.31      5.35 o 
 -28   2   6       37.02       33.66      3.53 o 
 -26   2   6       31.04       22.20      3.03 o 
 -24   2   6       36.68       24.39      2.93 o 
 -22   2   6        1.99        0.36      2.50 o 
 -20   2   6      196.31      194.47      5.76 o 
 -18   2   6      166.55      167.39      3.64 o 
 -16   2   6      941.52     1035.51     24.92 o 
 -14   2   6     1499.07     1529.73     36.94 o 
 -12   2   6     7069.70     7457.42    133.42 o 
 -10   2   6     3457.81     3701.16     68.84 o 
  -8   2   6     4406.92     4542.28     75.98 o 
  -6   2   6      826.71      925.69     23.22 o 
  -4   2   6      340.48      346.85      7.18 o 
  -2   2   6     1037.14     1122.14     28.13 o 
   0   2   6     3612.03     3863.69     78.86 o 
   2   2   6      273.14      269.98      6.66 o 
   4   2   6      248.87      274.38      5.94 o 
   6   2   6     1937.50     1827.78     31.00 o 
   8   2   6      690.86      633.02     12.66 o 
  10   2   6       26.82       34.14      1.52 o 
  12   2   6        6.76        9.88      1.62 o 
  14   2   6       25.27       26.32      1.75 o 
  16   2   6      436.40      423.16      8.43 o 
  18   2   6      471.24      404.68      8.60 o 
  20   2   6     4556.18     4650.55     84.52 o 
  22   2   6      780.06      818.25     18.12 o 
  24   2   6      190.81      189.15      5.73 o 
  26   2   6      148.73      139.01      7.44 o 
  28   2   6        1.49       -0.67      3.10 o 
  30   2   6        0.00       -1.42      3.10 o 
  32   2   6        0.10       -1.35      3.42 o 
 -29   3   6       14.09       23.96      6.66 o 
 -27   3   6       16.32       14.64      5.99 o 
 -25   3   6       50.59       45.05      4.45 o 
 -23   3   6      411.74      406.84     15.53 o 
 -21   3   6       35.13       35.18      3.02 o 
 -19   3   6       16.01       15.16      2.54 o 
 -17   3   6       16.44       23.36      3.66 o 
 -15   3   6        6.67        3.33      3.99 o 
 -13   3   6        5.58       14.33      3.99 o 
 -11   3   6      126.19      125.45      3.97 o 
  -9   3   6      111.72      125.39      3.90 o 
  -7   3   6      557.75      512.71     12.69 o 
  -5   3   6      254.39      246.45      6.33 o 
  -3   3   6       78.85       82.00      3.71 o 
  -1   3   6        0.56        3.37      2.46 o 
   1   3   6     4779.50     5218.59    113.98 o 
   3   3   6        2.43        0.23      1.56 o 
   5   3   6      173.18      177.06      5.31 o 
   7   3   6      129.69      133.82      6.75 o 
   9   3   6       81.83       94.85      3.19 o 
  11   3   6       37.43       31.63      2.54 o 
  13   3   6      367.23      377.22      9.43 o 
  15   3   6      467.07      468.81     12.94 o 
  17   3   6     3749.75     4132.94     93.44 o 
  19   3   6      402.04      421.60     16.12 o 
  21   3   6       18.76        8.70      6.76 o 
  23   3   6       23.05       23.42      4.19 o 
  25   3   6        0.00       -4.61      3.53 o 
  27   3   6        3.16       -1.18      3.53 o 
  29   3   6       11.12        8.41      4.66 o 
 -24   4   6        0.27        2.66      4.66 o 
 -22   4   6        3.50       -1.33      4.66 o 
 -20   4   6        6.12        7.41      3.51 o 
 -18   4   6        0.51        1.00      3.29 o 
 -16   4   6       62.25       62.46      4.92 o 
 -14   4   6       70.34       61.94      8.65 o 
 -12   4   6       42.05       41.38      8.65 o 
 -10   4   6        2.43       -3.12      4.60 o 
  -8   4   6      772.50      802.19     20.01 o 
  -6   4   6     1956.01     2007.44     52.44 o 
  -4   4   6     2502.85     2399.37     52.66 o 
  -2   4   6     1306.78     1275.58     27.73 o 
   0   4   6      495.73      500.26     11.90 o 
   2   4   6      421.50      440.49     12.43 o 
   4   4   6       25.59       25.41      2.95 o 
   6   4   6       20.10       24.45      3.07 o 
   8   4   6        0.17       -2.44      2.31 o 
  10   4   6        7.13        4.17      2.93 o 
  12   4   6       34.23       34.55      3.94 o 
  14   4   6      111.59       99.06      7.50 o 
  16   4   6      361.39      392.01     12.19 o 
  18   4   6      128.39      154.11      6.92 o 
  20   4   6       69.56       68.65      6.54 o 
  22   4   6        2.92        1.18      4.66 o 
  24   4   6       13.15       12.81      4.99 o 
  26   4   6       81.38      104.49     10.65 o 
 -21   5   6        8.56        9.98      6.65 o 
 -19   5   6       18.14       13.98      4.24 o 
 -17   5   6        8.45        5.32      3.76 o 
 -15   5   6       22.22       28.68      4.71 o 
 -13   5   6        1.72        1.33      4.66 o 
 -11   5   6       63.49       53.13      4.23 o 
  -9   5   6       29.45       30.79      3.96 o 
  -7   5   6       39.76       33.70      3.96 o 
  -5   5   6        1.81       -1.31      3.19 o 
  -3   5   6      161.59      157.03      6.65 o 
  -1   5   6      128.61      130.49      6.15 o 
   1   5   6      110.76      102.67      5.63 o 
   3   5   6       60.27       59.61      4.34 o 
   5   5   6        0.17       -3.99      2.93 o 
   7   5   6       34.16       28.83      3.84 o 
   9   5   6      285.41      276.46      9.70 o 
  11   5   6       25.37       15.09      3.46 o 
  13   5   6       12.00       15.21      3.70 o 
  15   5   6       61.10       64.05      4.97 o 
  17   5   6        3.24        2.10      3.53 o 
  19   5   6       36.87       38.60      7.32 o 
 -10   6   6       28.15       29.34      4.34 o 
  -8   6   6        5.47        2.44      3.84 o 
  -6   6   6        6.62        8.63      3.96 o 
  -4   6   6       25.58       22.94      4.09 o 
  -2   6   6        5.61        8.87      3.84 o 
   0   6   6       35.19       39.56      5.40 o 
   2   6   6        8.02        7.32      4.71 o 
   4   6   6        1.14        2.00      4.71 o 
   6   6   6       37.15       35.39      5.65 o 
   8   6   6        0.71        3.28      3.57 o 
  10   6   6        4.41        3.55      3.46 o 
 -33   1   7       66.44       75.10      4.34 o 
 -31   1   7        4.86       -0.20      2.37 o 
 -29   1   7        1.66       -3.46      2.30 o 
 -27   1   7        4.54       -2.79      1.86 o 
 -25   1   7       93.04       93.44      3.10 o 
 -23   1   7       27.19       23.86      1.73 o 
 -21   1   7       42.75       32.84      1.71 o 
 -19   1   7       28.76       33.22      1.64 o 
 -17   1   7      100.08       97.86      2.59 o 
 -15   1   7       52.17       61.87      1.96 o 
 -13   1   7      171.13      169.68      3.94 o 
 -11   1   7     1788.94     1719.79     29.40 o 
  -9   1   7     3753.71     3887.10     60.37 o 
  -7   1   7    10210.11    10375.86    156.38 o 
  -5   1   7       76.19       63.45      2.40 o 
  -3   1   7     4331.21     4273.43     64.33 o 
  -1   1   7      329.82      322.40      7.85 o 
   1   1   7    10980.15    11304.76    174.87 o 
   3   1   7     2173.50     2127.75     39.71 o 
   5   1   7      194.44      205.43      4.63 o 
   7   1   7     4036.96     4151.32     67.15 o 
   9   1   7    12927.34    14002.05    223.45 o 
  11   1   7      158.63      169.52      3.88 o 
  13   1   7      149.27      183.39      4.11 o 
  15   1   7      214.14      208.21      4.66 o 
  17   1   7      138.28      130.81      3.67 o 
  19   1   7      812.20      758.97     14.84 o 
  21   1   7      293.59      299.64      7.55 o 
  23   1   7       30.56       22.71      2.23 o 
  25   1   7      353.38      348.95      8.76 o 
  27   1   7       87.42       83.64      3.95 o 
  29   1   7      306.01      281.11     11.34 o 
  31   1   7       28.62       29.79      3.32 o 
 -32   2   7       31.84       33.26      4.45 o 
 -30   2   7        0.13       -3.81      2.54 o 
 -28   2   7        4.99        1.66      2.63 o 
 -26   2   7       30.68       17.25      2.93 o 
 -24   2   7        0.38       -2.83      1.89 o 
 -22   2   7        0.01       -3.31      2.21 o 
 -20   2   7      159.24      160.42      4.73 o 
 -18   2   7        5.62        6.15      1.29 o 
 -16   2   7        6.04        4.70      1.20 o 
 -14   2   7      172.35      211.61      4.30 o 
 -12   2   7      436.65      428.80      9.80 o 
 -10   2   7    15615.65    15629.73    240.14 o 
  -8   2   7      117.64       96.87      3.51 o 
  -6   2   7     5794.00     5658.17    121.55 o 
  -4   2   7      151.01      129.41      3.94 o 
  -2   2   7     1814.56     2080.13     42.90 o 
   0   2   7      438.51      438.30     13.08 o 
   2   2   7      118.29      149.41      3.80 o 
   4   2   7      588.12      640.44     12.64 o 
   6   2   7      209.48      189.78      4.20 o 
   8   2   7       30.98       33.31      1.35 o 
  10   2   7      719.96      762.78     13.89 o 
  12   2   7      118.14       98.89      2.93 o 
  14   2   7       99.88       98.98      3.23 o 
  16   2   7       91.66       81.72      6.00 o 
  18   2   7      347.76      314.69      7.30 o 
  20   2   7      534.08      544.44     12.42 o 
  22   2   7      188.02      198.22      6.00 o 
  24   2   7       26.09       21.18      2.51 o 
  26   2   7        0.80        0.16      3.31 o 
  28   2   7        9.47        5.16      3.42 o 
  30   2   7       54.06       53.83      4.75 o 
 -29   3   7        6.82        4.66      5.99 o 
 -27   3   7        7.14        2.00      5.32 o 
 -25   3   7       31.65       29.38      4.66 o 
 -23   3   7      120.78      115.12      6.34 o 
 -21   3   7        1.53       -2.46      3.03 o 
 -19   3   7       56.81       59.86      3.70 o 
 -17   3   7       12.08       12.99      2.63 o 
 -15   3   7      154.07      158.74      6.81 o 
 -13   3   7      120.82      139.33      6.34 o 
 -11   3   7      101.02       96.15      3.57 o 
  -9   3   7       65.03       75.51      3.15 o 
  -7   3   7      106.12      102.77      4.83 o 
  -5   3   7      146.98      130.96      3.83 o 
  -3   3   7        8.77        4.81      1.52 o 
  -1   3   7       14.84       15.49      1.81 o 
   1   3   7      179.48      173.34      5.31 o 
   3   3   7        1.66        1.72      1.56 o 
   5   3   7        6.25        5.96      1.61 o 
   7   3   7        0.86        1.75      1.50 o 
   9   3   7       84.42       82.61      3.55 o 
  11   3   7       70.92       60.42      3.21 o 
  13   3   7        4.88        5.36      2.29 o 
  15   3   7      118.89      113.12      5.35 o 
  17   3   7        5.26       -0.99      4.79 o 
  19   3   7       71.79       80.80      6.72 o 
  21   3   7      346.13      378.41     12.70 o 
  23   3   7       80.80       78.48      5.57 o 
  25   3   7       53.14       55.57      4.99 o 
  27   3   7       74.46       92.93      6.05 o 
  29   3   7        4.08       -0.37      4.16 o 
 -24   4   7        2.91        5.32      5.32 o 
 -22   4   7        2.38        5.32      5.32 o 
 -20   4   7       45.31       43.26      6.66 o 
 -18   4   7      161.07      159.65      7.76 o 
 -16   4   7        0.02       -5.66      4.33 o 
 -14   4   7       55.56       60.05      9.32 o 
 -12   4   7        1.88       -6.32      4.33 o 
 -10   4   7     1754.34     1808.23     41.49 o 
  -8   4   7        1.39        3.66      2.93 o 
  -6   4   7     1808.30     1786.26     50.36 o 
  -4   4   7      456.60      451.16     10.82 o 
  -2   4   7      157.58      152.80      6.73 o 
   0   4   7       55.12       50.24      3.57 o 
   2   4   7        0.89        0.67      2.31 o 
   4   4   7      103.22      113.41      5.24 o 
   6   4   7        0.06       -0.03      2.67 o 
   8   4   7        2.40       -1.51      2.54 o 
  10   4   7       88.58       75.76      4.73 o 
  12   4   7       50.25       60.02      5.36 o 
  14   4   7      145.78      173.11      7.39 o 
  16   4   7      112.12       95.76      5.45 o 
  18   4   7       11.76       12.05      4.45 o 
  20   4   7       44.85       49.83      5.59 o 
  22   4   7       40.61       38.59      8.98 o 
  24   4   7       17.40       18.63      6.66 o 
 -19   5   7        1.33        5.99      5.99 o 
 -17   5   7       11.00        2.19      3.98 o 
 -15   5   7       73.39       86.05      6.34 o 
 -13   5   7       48.72       49.16      5.40 o 
 -11   5   7       47.01       42.97      4.46 o 
  -9   5   7        2.75       -2.22      3.07 o 
  -7   5   7       23.21       23.79      3.84 o 
  -5   5   7       65.07       67.36      4.86 o 
  -3   5   7       71.90       67.59      4.61 o 
  -1   5   7      143.92      120.37      7.28 o 
   1   5   7       95.03       94.01      5.24 o 
   3   5   7       13.18        9.96      3.31 o 
   5   5   7      157.25      154.22      6.78 o 
   7   5   7        0.03       -3.99      3.07 o 
   9   5   7      172.21      177.90      7.67 o 
  11   5   7       18.12       10.87      3.46 o 
  13   5   7        0.59       -4.78      3.19 o 
  15   5   7       19.91       15.28      3.57 o 
  17   5   7        8.55       14.09      3.70 o 
  19   5   7        0.64        6.65      5.99 o 
 -10   6   7       14.05       10.43      3.84 o 
  -8   6   7        0.99        4.45      3.57 o 
  -6   6   7       40.92       50.45      4.86 o 
  -4   6   7       15.01       15.97      3.84 o 
  -2   6   7        0.56       -1.54      4.45 o 
   0   6   7        1.87       -1.89      4.45 o 
   2   6   7       67.86       73.31      6.59 o 
   4   6   7       37.57       43.44      5.99 o 
   6   6   7       71.16       81.64      7.06 o 
   8   6   7       15.77       18.88      3.84 o 
 -32   0   8       20.32       25.95      5.99 o 
 -30   0   8        0.46       -5.99      3.99 o 
 -28   0   8        1.60       -3.00      2.00 o 
 -26   0   8       24.80       19.31      2.41 o 
 -24   0   8       40.73       31.68      2.71 o 
 -22   0   8      319.76      312.73     10.29 o 
 -20   0   8     1651.45     1656.00     46.38 o 
 -18   0   8     1639.97     1767.35     49.34 o 
 -16   0   8      514.46      544.10     18.98 o 
 -14   0   8      295.16      316.16      8.74 o 
 -12   0   8      157.49      162.10      5.02 o 
 -10   0   8     2927.82     2864.07     68.84 o 
  -8   0   8     1958.12     1814.27     51.54 o 
  -6   0   8      918.40      839.79     24.94 o 
  -4   0   8     2126.24     2096.09     58.93 o 
  -2   0   8     2189.02     2099.34     48.98 o 
   0   0   8     9062.07     8727.18    199.23 o 
   2   0   8      117.80       92.47      3.48 o 
   4   0   8     2462.59     2560.51     59.29 o 
   6   0   8     5057.81     5195.05    113.88 o 
   8   0   8      230.16      261.57     11.25 o 
  10   0   8     5030.40     5665.89    112.01 o 
  12   0   8      825.05      879.59     20.38 o 
  14   0   8      537.25      705.04     15.36 o 
  16   0   8      253.01      255.09      7.44 o 
  18   0   8        1.95        2.15      2.03 o 
  20   0   8      354.79      377.43     15.98 o 
  22   0   8      274.16      242.68      8.31 o 
  24   0   8      227.77      205.26      9.84 o 
  26   0   8       29.37       18.82      4.75 o 
  28   0   8       16.69       14.62      2.70 o 
  30   0   8        3.97        5.15      2.70 o 
  32   0   8       33.79       36.11      3.68 o 
 -33   1   8      167.15      183.97      7.15 o 
 -31   1   8       17.51       13.33      2.58 o 
 -29   1   8       34.03       34.62      2.96 o 
 -27   1   8       30.13       26.64      2.40 o 
 -25   1   8        3.85       -1.94      1.52 o 
 -23   1   8        9.35        7.17      1.79 o 
 -21   1   8      154.17      174.65      5.23 o 
 -19   1   8       16.59       14.57      1.50 o 
 -17   1   8       60.92       67.26      2.08 o 
 -15   1   8        0.63       -0.91      1.05 o 
 -13   1   8      952.36      946.88     18.68 o 
 -11   1   8     1132.79     1190.61     23.16 o 
  -9   1   8     7830.61     8047.84    139.91 o 
  -7   1   8      400.81      444.04      7.72 o 
  -5   1   8      213.21      194.73      3.79 o 
  -3   1   8      279.02      295.00      5.07 o 
  -1   1   8     3295.65     3379.21     58.71 o 
   1   1   8      509.80      530.94      8.02 o 
   3   1   8      328.36      266.89      5.87 o 
   5   1   8       18.11       23.18      1.23 o 
   7   1   8      969.34      979.20     15.57 o 
   9   1   8      377.37      370.06      6.46 o 
  11   1   8        1.01       -1.44      0.96 o 
  13   1   8        3.83        3.13      0.95 o 
  15   1   8       65.25       54.98      1.87 o 
  17   1   8        1.62       -1.60      1.59 o 
  19   1   8      482.39      491.71     10.23 o 
  21   1   8       85.65       93.04      3.62 o 
  23   1   8      544.68      497.11     11.59 o 
  25   1   8       99.22       90.49      3.73 o 
  27   1   8        1.37        1.57      2.18 o 
  29   1   8        2.25        0.01      2.18 o 
  31   1   8        7.77        2.14      2.30 o 
 -32   2   8        1.05       -2.75      3.51 o 
 -30   2   8       23.36       20.56      3.98 o 
 -28   2   8       48.28       38.11      3.57 o 
 -26   2   8       85.61       93.68      5.33 o 
 -24   2   8        3.74       -2.18      1.81 o 
 -22   2   8       32.37       25.02      2.23 o 
 -20   2   8      143.85      143.95      4.55 o 
 -18   2   8      139.19      144.90      3.82 o 
 -16   2   8       57.76       64.74      2.15 o 
 -14   2   8      113.93      135.25      3.15 o 
 -12   2   8     2099.63     2204.27     35.64 o 
 -10   2   8     2624.84     2673.92     41.67 o 
  -8   2   8      761.19      671.48     10.39 o 
  -6   2   8     1169.81     1115.11     18.60 o 
  -4   2   8       55.22       55.20      2.99 o 
  -2   2   8        2.66        1.33      1.26 o 
   0   2   8      523.04      590.58     11.57 o 
   2   2   8      148.06      213.14      5.87 o 
   4   2   8       13.42       11.73      1.50 o 
   6   2   8       28.92       36.01      1.46 o 
   8   2   8      135.43      121.74      2.99 o 
  10   2   8        3.13        5.94      1.36 o 
  12   2   8       26.24       14.45      2.05 o 
  14   2   8     1487.85     1510.20     27.15 o 
  16   2   8      338.52      361.98      7.72 o 
  18   2   8      280.55      297.13      8.74 o 
  20   2   8     1156.05     1187.87     27.21 o 
  22   2   8        3.96        3.42      2.12 o 
  24   2   8      580.61      607.45     14.18 o 
  26   2   8        0.26       -1.01      3.13 o 
  28   2   8       21.82       21.55      3.80 o 
  30   2   8        1.47        0.85      3.42 o 
 -29   3   8      121.55      119.14     10.65 o 
 -27   3   8        3.91        2.66      5.32 o 
 -25   3   8       67.20       74.23      8.65 o 
 -23   3   8        1.35       -2.33      4.99 o 
 -21   3   8        7.45        3.33      5.32 o 
 -19   3   8        7.24       13.60      3.33 o 
 -17   3   8      148.02      140.16      5.47 o 
 -15   3   8      845.14      885.05     49.65 o 
 -13   3   8     2202.23     2130.36     69.49 o 
 -11   3   8      635.39      622.98     13.65 o 
  -9   3   8      553.39      551.72     12.23 o 
  -7   3   8     1194.64     1270.89     25.82 o 
  -5   3   8        2.54       -1.20      1.49 o 
  -3   3   8      367.40      349.35      8.75 o 
  -1   3   8      724.96      735.00     16.55 o 
   1   3   8        0.96       -1.57      1.56 o 
   3   3   8       70.35       77.34      5.25 o 
   5   3   8      370.44      393.35     10.97 o 
   7   3   8       37.82       41.50      2.63 o 
   9   3   8       22.33       13.70      2.14 o 
  11   3   8      786.79      787.47     17.41 o 
  13   3   8       41.04       29.67      2.97 o 
  15   3   8     1594.19     1631.61     59.58 o 
  17   3   8     2497.92     2661.04     61.39 o 
  19   3   8     1384.86     1500.45     45.76 o 
  21   3   8      138.44      140.57      7.04 o 
  23   3   8      296.28      313.40     11.42 o 
  25   3   8       10.19        9.96      4.08 o 
  27   3   8        2.99        1.44      4.45 o 
 -24   4   8        3.04        2.00      5.32 o 
 -22   4   8        4.46       -3.99      5.32 o 
 -20   4   8        3.00        4.66      5.32 o 
 -18   4   8       20.60       11.98      5.32 o 
 -16   4   8        9.70        6.99      3.76 o 
 -14   4   8      384.43      399.97     14.10 o 
 -12   4   8      144.41      136.45      5.76 o 
 -10   4   8      562.68      584.41     15.51 o 
  -8   4   8        6.63       -1.88      4.84 o 
  -6   4   8       60.55       57.11      3.48 o 
  -4   4   8        1.95       -0.37      3.75 o 
  -2   4   8      265.64      254.24     11.48 o 
   0   4   8       13.56       13.73      2.80 o 
   2   4   8       51.81       56.20      3.80 o 
   4   4   8       27.69       30.08      3.07 o 
   6   4   8        8.36        8.28      2.80 o 
   8   4   8        1.19       -1.55      2.72 o 
  10   4   8      467.18      455.92     13.38 o 
  12   4   8     1210.12     1238.37     30.76 o 
  14   4   8      479.30      463.10     13.84 o 
  16   4   8      166.92      166.15      7.22 o 
  18   4   8        2.44       -2.28      4.45 o 
  20   4   8       10.35       18.01      4.31 o 
  22   4   8        9.94        6.20      4.45 o 
  24   4   8        3.76        3.33      5.99 o 
 -19   5   8        5.61       10.65      5.99 o 
 -17   5   8        0.83       -5.99      5.32 o 
 -15   5   8        9.94        7.79      3.98 o 
 -13   5   8        0.02       -5.65      3.76 o 
 -11   5   8       14.16       11.02      3.52 o 
  -9   5   8       94.29       85.22      5.11 o 
  -7   5   8      107.49      108.29      5.76 o 
  -5   5   8       38.59       31.65      3.84 o 
  -3   5   8       95.02      105.13      6.81 o 
  -1   5   8      118.31      103.35      6.81 o 
   1   5   8        2.74        0.22      3.87 o 
   3   5   8       51.20       40.97      4.23 o 
   5   5   8        6.93        3.43      3.19 o 
   7   5   8       58.90       50.63      4.47 o 
   9   5   8        1.07       -4.61      3.07 o 
  11   5   8       47.27       44.43      4.61 o 
  13   5   8        2.64        1.31      3.57 o 
  15   5   8        0.28       -1.62      3.31 o 
  17   5   8       20.44       24.70      5.18 o 
  -6   6   8        1.76       -1.31      3.57 o 
  -4   6   8       19.02       25.97      5.18 o 
  -2   6   8        4.80        2.33      4.71 o 
   0   6   8        6.24        3.66      4.71 o 
   2   6   8        2.18       -3.99      4.24 o 
   4   6   8        2.32       -0.53      4.45 o 
   6   6   8       28.95       27.30      5.18 o 
 -31   1   9        1.84       -3.13      2.41 o 
 -29   1   9        3.57       -3.36      2.24 o 
 -27   1   9       13.84        9.43      1.95 o 
 -25   1   9       55.41       57.89      2.57 o 
 -23   1   9      151.70      143.29      4.64 o 
 -21   1   9      723.03      794.04     18.21 o 
 -19   1   9      358.02      327.30      9.73 o 
 -17   1   9      428.53      480.11     10.17 o 
 -15   1   9        5.28        6.24      1.33 o 
 -13   1   9       29.90       26.15      1.67 o 
 -11   1   9     2004.75     1915.31     36.48 o 
  -9   1   9     3232.30     3291.04     57.85 o 
  -7   1   9        0.49        0.75      1.71 o 
  -5   1   9     5996.34     6141.47     97.53 o 
  -3   1   9      151.90      137.55      2.96 o 
  -1   1   9     4535.00     4549.62     76.62 o 
   1   1   9      730.86      742.30     13.30 o 
   3   1   9        3.05        4.16      1.03 o 
   5   1   9        1.37       -0.05      0.77 o 
   7   1   9     3566.50     3454.56     54.81 o 
   9   1   9        0.07        5.32      2.20 o 
  11   1   9        0.17        2.47      1.57 o 
  13   1   9       17.18       10.68      1.29 o 
  15   1   9     1036.80     1037.59     17.60 o 
  17   1   9     1578.58     1622.82     27.92 o 
  19   1   9        0.35       -2.33      1.70 o 
  21   1   9        0.62       -2.65      1.77 o 
  23   1   9        0.98        2.89      2.75 o 
  25   1   9       11.29        9.58      2.06 o 
  27   1   9       60.58       44.64      3.02 o 
  29   1   9        0.37       -2.83      2.12 o 
  31   1   9        2.52        2.60      2.40 o 
 -30   2   9       28.10       31.22      4.45 o 
 -28   2   9        7.26        5.55      2.69 o 
 -26   2   9       15.43       16.43      2.40 o 
 -24   2   9        1.00       -1.81      1.89 o 
 -22   2   9        0.18       -0.44      1.89 o 
 -20   2   9       64.12       66.00      3.78 o 
 -18   2   9       39.07       40.54      2.57 o 
 -16   2   9      687.73      704.19     13.41 o 
 -14   2   9      270.28      261.41      6.00 o 
 -12   2   9      311.17      291.95      5.63 o 
 -10   2   9      113.79      109.50      2.61 o 
  -8   2   9      120.03      105.05      3.95 o 
  -6   2   9       76.01       84.21      3.59 o 
  -4   2   9      302.93      336.88      6.71 o 
  -2   2   9      469.10      547.21     10.20 o 
   0   2   9      658.29      787.96     14.31 o 
   2   2   9     1879.11     2088.21     32.10 o 
   4   2   9     3238.65     3468.78     49.51 o 
   6   2   9      205.97      239.10      4.29 o 
   8   2   9      301.04      331.63      6.04 o 
  10   2   9     1801.40     1873.23     31.17 o 
  12   2   9      459.58      491.21      9.28 o 
  14   2   9     4521.32     4769.70     82.69 o 
  16   2   9      838.57      883.26     17.84 o 
  18   2   9      114.09      115.86      7.11 o 
  20   2   9      221.54      242.89      9.10 o 
  22   2   9       56.75       37.58      4.01 o 
  24   2   9      147.69      157.63      6.12 o 
  26   2   9       49.78       55.47      4.75 o 
  28   2   9        1.56        3.31      3.42 o 
 -27   3   9        0.40       -5.99      4.66 o 
 -25   3   9        0.51       -2.66      3.29 o 
 -23   3   9       19.77       16.89      3.76 o 
 -21   3   9        2.30       -1.23      3.03 o 
 -19   3   9      157.13      146.54      7.28 o 
 -17   3   9      173.82      159.22      7.76 o 
 -15   3   9      195.03      194.81     20.64 o 
 -13   3   9       46.25       39.43      7.32 o 
 -11   3   9      722.10      706.85     15.31 o 
  -9   3   9     1607.89     1657.65     33.09 o 
  -7   3   9       94.27       92.38      3.57 o 
  -5   3   9       34.74       33.54      2.80 o 
  -3   3   9       35.74       34.62      2.80 o 
  -1   3   9      141.08      151.13      5.50 o 
   1   3   9        0.98        1.57      2.03 o 
   3   3   9        4.62        6.88      2.31 o 
   5   3   9        4.60        4.71      2.99 o 
   7   3   9       35.26       34.09      2.63 o 
   9   3   9       77.73       90.74      4.23 o 
  11   3   9       11.94       10.33      2.98 o 
  13   3   9       22.13       15.24      2.99 o 
  15   3   9      345.50      356.88     11.29 o 
  17   3   9      168.88      213.82     10.70 o 
  19   3   9       10.63        6.30      4.31 o 
  21   3   9      200.57      219.79      9.10 o 
  23   3   9       87.89      102.45      6.73 o 
  25   3   9       52.88       70.12      5.38 o 
  27   3   9        0.43        0.73      4.64 o 
 -24   4   9        6.16        7.32      5.32 o 
 -22   4   9       50.90       39.93      6.66 o 
 -20   4   9       35.12       27.95      6.66 o 
 -18   4   9        3.00       -7.99      5.32 o 
 -16   4   9      106.46       89.86      9.32 o 
 -14   4   9       23.28       25.07      4.24 o 
 -12   4   9      136.39      139.63      5.76 o 
 -10   4   9        0.00       -4.20      2.80 o 
  -8   4   9       83.67       82.97      4.86 o 
  -6   4   9      213.14      229.04      6.82 o 
  -4   4   9       11.44       10.93      2.69 o 
  -2   4   9       39.32       36.09      3.31 o 
   0   4   9       52.13       44.63      3.57 o 
   2   4   9       32.96       25.17      3.27 o 
   4   4   9       65.77       73.66      4.58 o 
   6   4   9       18.91        8.59      2.93 o 
   8   4   9      345.79      313.70     10.85 o 
  10   4   9      169.57      149.37      6.61 o 
  12   4   9      351.12      407.41     12.61 o 
  14   4   9      816.67      878.40     22.95 o 
  16   4   9      128.58      145.79      6.70 o 
  18   4   9        8.59        6.59      4.64 o 
  20   4   9       22.39       25.10      4.79 o 
  22   4   9        3.79        7.32      6.65 o 
 -17   5   9        2.94       -2.00      5.32 o 
 -15   5   9        0.73        1.33      5.32 o 
 -13   5   9        0.09       -2.00      5.32 o 
 -11   5   9       16.09       16.22      3.46 o 
  -9   5   9       12.05        7.75      3.87 o 
  -7   5   9       45.28       44.31      4.23 o 
  -5   5   9      296.80      330.33     15.98 o 
  -3   5   9       10.12        1.88      3.98 o 
  -1   5   9       10.77        9.94      3.98 o 
   1   5   9       14.95       11.82      3.31 o 
   3   5   9      185.65      178.88      7.42 o 
   5   5   9        4.13       -2.10      3.19 o 
   7   5   9        0.17        0.69      3.31 o 
   9   5   9       11.52       15.53      3.84 o 
  11   5   9      114.16      114.06      6.24 o 
  13   5   9       38.10       30.95      4.19 o 
  15   5   9       30.71       32.63      4.34 o 
  17   5   9        0.03        1.33      5.99 o 
  -2   6   9        0.60        1.86      4.45 o 
   0   6   9        0.05       -1.66      4.24 o 
 -30   0  10        8.41       -3.33      4.66 o 
 -28   0  10        2.95       -2.66      3.99 o 
 -26   0  10        0.68        2.05      3.03 o 
 -24   0  10      387.89      394.33     16.12 o 
 -22   0  10      267.86      269.26      9.12 o 
 -20   0  10      459.03      447.89     13.87 o 
 -18   0  10      163.03      190.32      9.10 o 
 -16   0  10       68.66       79.91      6.91 o 
 -14   0  10      113.67      103.22      4.79 o 
 -12   0  10        0.00       -1.44      1.84 o 
 -10   0  10      207.69      183.98      6.85 o 
  -8   0  10     4315.03     4273.97    119.48 o 
  -6   0  10     1713.15     1858.60     52.87 o 
  -4   0  10     1021.35     1071.53     26.05 o 
  -2   0  10     2135.50     2162.98     50.66 o 
   0   0  10      126.12      131.66      4.57 o 
   2   0  10       21.13       20.16      2.15 o 
   4   0  10     4121.10     4106.28     95.30 o 
   6   0  10     1457.97     1607.41     36.67 o 
   8   0  10      314.18      408.81     10.66 o 
  10   0  10     1600.69     1588.08     32.70 o 
  12   0  10      859.90      857.87     18.50 o 
  14   0  10     2804.12     2734.86     70.96 o 
  16   0  10      120.89      176.36      6.61 o 
  18   0  10       54.39       50.65      3.35 o 
  20   0  10      636.58      542.41     16.15 o 
  22   0  10       30.48       21.98      2.95 o 
  24   0  10     1238.51     1091.43     46.67 o 
  26   0  10      115.98       87.99      4.81 o 
  28   0  10       96.94       90.01      4.81 o 
  30   0  10       27.13       19.97      3.29 o 
 -31   1  10        0.53       -3.81      2.54 o 
 -29   1  10        2.90       -0.32      2.24 o 
 -27   1  10       26.54       23.63      2.28 o 
 -25   1  10        0.27       -2.93      1.95 o 
 -23   1  10        7.21        6.51      1.99 o 
 -21   1  10       25.07       26.64      2.23 o 
 -19   1  10      353.16      383.02      9.51 o 
 -17   1  10       76.75       80.57      2.80 o 
 -15   1  10       52.80       43.43      2.33 o 
 -13   1  10       65.69       73.98      2.58 o 
 -11   1  10       45.63       48.91      2.01 o 
  -9   1  10       60.98       74.35      2.48 o 
  -7   1  10      597.90      662.20     11.28 o 
  -5   1  10        2.57       -2.06      1.72 o 
  -3   1  10      210.71      204.18      4.10 o 
  -1   1  10       69.11       70.89      2.93 o 
   1   1  10       67.56       58.98      2.38 o 
   3   1  10      225.51      228.86      4.96 o 
   5   1  10      186.94      191.72      4.07 o 
   7   1  10     1378.90     1597.16     25.99 o 
   9   1  10        0.87       -1.64      2.11 o 
  11   1  10       26.01       20.07      1.35 o 
  13   1  10      964.21      846.72     15.01 o 
  15   1  10      407.71      404.48      7.72 o 
  17   1  10       77.04       57.73      3.67 o 
  19   1  10        2.19       -0.64      1.81 o 
  21   1  10      339.04      289.68      7.74 o 
  23   1  10       20.76       22.46      2.45 o 
  25   1  10       25.12       23.21      2.45 o 
  27   1  10       24.02       30.45      2.73 o 
  29   1  10        0.79        0.39      2.27 o 
 -30   2  10       51.68       45.16      4.92 o 
 -28   2  10       26.08       33.12      3.46 o 
 -26   2  10        3.35       -1.76      2.23 o 
 -24   2  10        2.71       -2.33      2.00 o 
 -22   2  10        3.21        1.65      1.89 o 
 -20   2  10       20.33       15.14      2.23 o 
 -18   2  10        1.33        1.74      2.01 o 
 -16   2  10      481.93      486.17     10.43 o 
 -14   2  10       17.82       26.03      2.06 o 
 -12   2  10     1157.21     1117.29     20.64 o 
 -10   2  10      131.23      116.41      2.94 o 
  -8   2  10        3.74       -0.01      1.24 o 
  -6   2  10        4.50        0.13      1.12 o 
  -4   2  10      250.75      307.38      5.87 o 
  -2   2  10      484.85      476.29      8.48 o 
   0   2  10       29.13       28.90      1.46 o 
   2   2  10        0.16        0.75      1.23 o 
   4   2  10     1447.63     1469.09     21.66 o 
   6   2  10        0.37       -2.08      1.38 o 
   8   2  10      122.70      114.01      2.88 o 
  10   2  10       21.95       15.27      1.67 o 
  12   2  10      647.25      704.40     13.53 o 
  14   2  10        3.60        0.84      2.28 o 
  16   2  10     1590.57     1587.03     35.57 o 
  18   2  10       79.77       76.55      5.38 o 
  20   2  10      147.81      144.28      6.65 o 
  22   2  10      104.98      100.58      5.56 o 
  24   2  10       29.82       30.24      4.01 o 
  26   2  10        0.20       -3.08      3.22 o 
  28   2  10       11.85       17.06      3.89 o 
 -27   3  10       25.72       18.08      5.99 o 
 -25   3  10       11.61       11.31      3.76 o 
 -23   3  10        0.79        0.67      3.29 o 
 -21   3  10       18.30       19.51      3.76 o 
 -19   3  10      167.68      159.90     11.32 o 
 -17   3  10      345.43      357.22     13.36 o 
 -15   3  10     1527.73     1738.23     52.68 o 
 -13   3  10      520.94      491.56     23.31 o 
 -11   3  10     3776.09     3925.69     90.30 o 
  -9   3  10      835.13      889.96     21.78 o 
  -7   3  10       28.70       40.36      6.38 o 
  -5   3  10      155.62      168.16      6.01 o 
  -3   3  10        0.60        3.60      2.03 o 
  -1   3  10       69.98       77.63      3.96 o 
   1   3  10       11.59        6.49      2.15 o 
   3   3  10      233.95      218.16      7.25 o 
   5   3  10      139.16      131.71      6.51 o 
   7   3  10       52.91       42.49      2.97 o 
   9   3  10       10.32       -0.43      3.65 o 
  11   3  10      849.82      927.51     18.10 o 
  13   3  10     1808.56     1928.18     35.61 o 
  15   3  10      527.77      598.57     13.94 o 
  17   3  10       59.84       54.54      4.00 o 
  19   3  10       39.08       28.73      2.93 o 
  21   3  10      185.46      198.75      9.03 o 
  23   3  10        0.11       -2.43      2.35 o 
  25   3  10       22.08       26.16      4.79 o 
 -24   4  10        0.23        3.33      5.32 o 
 -22   4  10        0.30       -1.33      5.32 o 
 -20   4  10       31.39       46.59      7.32 o 
 -18   4  10      128.07      121.14      9.98 o 
 -16   4  10       54.58       43.93      7.32 o 
 -14   4  10       56.65       61.90      7.99 o 
 -12   4  10      100.04      105.72      6.34 o 
 -10   4  10       10.36        3.33      2.93 o 
  -8   4  10      294.73      306.51     11.77 o 
  -6   4  10      456.39      460.28     13.20 o 
  -4   4  10     1020.01     1042.82     25.88 o 
  -2   4  10        0.08       -2.26      2.45 o 
   0   4  10       77.42       84.87      4.73 o 
   2   4  10        0.03        0.39      2.54 o 
   4   4  10      521.74      502.64     14.44 o 
   6   4  10       83.34       73.83      4.58 o 
   8   4  10        1.68       -1.11      3.03 o 
  10   4  10        5.58        3.10      4.65 o 
  12   4  10       31.72       26.80      4.05 o 
  14   4  10       16.61       13.01      3.67 o 
  16   4  10        2.44        2.37      4.16 o 
  18   4  10        0.00        4.44      4.16 o 
  20   4  10        6.74        8.65      4.31 o 
  22   4  10       69.60       89.18      9.98 o 
 -17   5  10        0.10       -2.00      5.32 o 
 -15   5  10        3.50        0.00      5.99 o 
 -13   5  10        1.45       -3.99      5.32 o 
 -11   5  10        1.77        2.00      3.76 o 
  -9   5  10        0.04       -0.44      3.07 o 
  -7   5  10        2.93       -0.67      4.24 o 
  -5   5  10        0.25       -0.33      4.24 o 
  -3   5  10       56.90       68.13      5.87 o 
  -1   5  10       72.40       77.21      6.12 o 
   1   5  10      170.51      150.96      6.90 o 
   3   5  10        2.94        0.41      3.19 o 
   5   5  10       57.63       62.18      4.86 o 
   7   5  10      108.29       98.97      6.01 o 
   9   5  10        5.36        7.76      3.80 o 
  11   5  10        3.09        2.13      3.57 o 
  13   5  10      103.54      110.20      6.35 o 
  15   5  10       11.96       10.65      4.24 o 
 -31   1  11        0.12       -3.62      2.41 o 
 -29   1  11        0.48       -2.69      2.20 o 
 -27   1  11       92.86       86.18      3.46 o 
 -25   1  11       82.45       84.31      4.02 o 
 -23   1  11        3.69        1.49      1.93 o 
 -21   1  11       42.17       32.74      2.37 o 
 -19   1  11      155.38      167.44      5.11 o 
 -17   1  11       61.75       54.70      2.50 o 
 -15   1  11       24.41       17.68      1.73 o 
 -13   1  11      443.62      441.21      9.51 o 
 -11   1  11      340.19      317.49      7.27 o 
  -9   1  11      127.00      129.50      2.97 o 
  -7   1  11     1885.23     1869.32     30.39 o 
  -5   1  11      480.92      552.88      9.72 o 
  -3   1  11      707.15      769.61     13.93 o 
  -1   1  11       77.61       83.68      2.55 o 
   1   1  11     1701.45     1596.53     27.75 o 
   3   1  11       19.71        9.50      1.42 o 
   5   1  11     4288.17     4365.11     69.24 o 
   7   1  11       99.32       88.86      2.56 o 
   9   1  11      395.38      384.96      7.72 o 
  11   1  11        1.29       -1.61      2.89 o 
  13   1  11     2405.78     2319.55     37.98 o 
  15   1  11     1172.74     1231.86     20.89 o 
  17   1  11      168.62      154.11      4.92 o 
  19   1  11      778.86      779.39     19.74 o 
  21   1  11      117.10      114.57      4.34 o 
  23   1  11        0.31       -3.74      2.49 o 
  25   1  11       86.99       69.13      3.75 o 
  27   1  11       23.48       29.08      2.79 o 
  29   1  11        0.13        1.29      2.27 o 
 -28   2  11       45.63       39.00      4.71 o 
 -26   2  11        1.53       -2.18      2.83 o 
 -24   2  11       13.87       13.67      2.40 o 
 -22   2  11        1.85        1.01      1.89 o 
 -20   2  11      112.16      123.50      4.38 o 
 -18   2  11      261.44      277.08      6.76 o 
 -16   2  11     1343.03     1433.45     28.01 o 
 -14   2  11      926.11      923.89     18.53 o 
 -12   2  11      277.99      238.31      5.49 o 
 -10   2  11      168.77      144.35      3.41 o 
  -8   2  11      189.07      192.62      4.16 o 
  -6   2  11      448.34      478.64      8.65 o 
  -4   2  11      378.86      389.88      7.20 o 
  -2   2  11       60.51       57.53      1.94 o 
   0   2  11        0.41       -0.70      1.26 o 
   2   2  11      845.85      885.18     13.54 o 
   4   2  11      197.44      160.15      3.40 o 
   6   2  11      424.46      411.60      7.37 o 
   8   2  11      412.26      444.83      8.25 o 
  10   2  11       38.89       36.13      2.49 o 
  12   2  11      495.00      447.90     10.13 o 
  14   2  11      201.22      177.98      5.33 o 
  16   2  11     1349.15     1448.75     32.90 o 
  18   2  11      110.21      113.65      5.20 o 
  20   2  11      102.80      100.18      5.77 o 
  22   2  11       50.01       39.95      3.55 o 
  24   2  11       34.95       33.74      4.31 o 
  26   2  11        7.16        7.91      3.62 o 
  28   2  11       49.17       51.60      5.59 o 
 -27   3  11        2.65        4.78      9.32 o 
 -25   3  11       34.10       31.00      4.45 o 
 -23   3  11        4.62        5.32      3.29 o 
 -21   3  11        0.93        3.99      3.76 o 
 -19   3  11       88.28      105.50      6.59 o 
 -17   3  11       55.74       66.78      5.40 o 
 -15   3  11        0.43        6.19      3.98 o 
 -13   3  11        0.17       -5.32      5.32 o 
 -11   3  11       98.67      105.43      4.86 o 
  -9   3  11       36.17       36.48      3.31 o 
  -7   3  11       31.97       27.74      2.93 o 
  -5   3  11       20.75       14.99      2.41 o 
  -3   3  11       18.20       16.38      2.69 o 
  -1   3  11        0.09       -0.42      2.15 o 
   1   3  11       13.85       22.32      2.69 o 
   3   3  11       20.01       10.39      2.41 o 
   5   3  11      150.15      129.36      4.78 o 
   7   3  11       50.95       45.01      3.04 o 
   9   3  11       21.83       26.43      2.00 o 
  11   3  11       37.57       28.19      2.31 o 
  13   3  11       49.14       66.24      4.36 o 
  15   3  11       27.51       28.20      3.05 o 
  17   3  11       14.55       16.26      3.23 o 
  19   3  11       89.22       98.09      6.24 o 
  21   3  11        1.80       -1.46      2.41 o 
  23   3  11       17.19       15.88      2.75 o 
  25   3  11       44.51       52.15      4.26 o 
 -22   4  11       29.45       39.93      7.32 o 
 -20   4  11       58.59       65.22      8.65 o 
 -18   4  11       26.12       25.29      6.66 o 
 -16   4  11      184.81      196.37     13.31 o 
 -14   4  11       99.55      107.83      9.98 o 
 -12   4  11       47.12       49.86      4.92 o 
 -10   4  11       43.99       38.85      4.45 o 
  -8   4  11      179.62      205.42     11.65 o 
  -6   4  11       12.88       10.78      3.48 o 
  -4   4  11        3.58        2.88      2.69 o 
  -2   4  11        8.90        6.32      2.93 o 
   0   4  11       40.24       35.45      3.57 o 
   2   4  11      271.89      254.02      8.82 o 
   4   4  11       52.30       46.10      3.96 o 
   6   4  11       28.86       32.78      3.30 o 
   8   4  11       40.38       46.48      5.15 o 
  10   4  11       21.62       33.00      4.19 o 
  12   4  11      167.45      190.82      7.87 o 
  14   4  11        6.50        7.88      3.42 o 
  16   4  11       35.64       32.22      5.11 o 
  18   4  11        9.43       11.66      4.31 o 
  20   4  11        3.19        5.99      5.99 o 
 -15   5  11        0.00        3.99      5.99 o 
 -13   5  11       20.96       18.63      5.99 o 
 -11   5  11       32.12       35.02      4.71 o 
  -9   5  11        0.07       -5.65      3.76 o 
  -7   5  11        4.85        1.00      4.33 o 
  -5   5  11        8.15       10.86      8.65 o 
  -3   5  11       16.76       18.46      4.24 o 
  -1   5  11      115.20      110.20      7.65 o 
   1   5  11        6.17        3.66      4.00 o 
   3   5  11        7.51        6.88      3.46 o 
   5   5  11        0.20        1.12      3.57 o 
   7   5  11      158.66      181.09      8.16 o 
   9   5  11       68.03       81.90      5.60 o 
  11   5  11        3.83       -0.44      3.46 o 
  13   5  11        0.29        1.63      3.67 o 
 -30   0  12        0.34       -5.99      3.99 o 
 -28   0  12        2.28       -2.00      4.66 o 
 -26   0  12        4.67        9.32      4.66 o 
 -24   0  12       39.10       33.86      4.16 o 
 -22   0  12      224.57      238.97     11.32 o 
 -20   0  12       23.99       22.59      3.51 o 
 -18   0  12      131.53      137.00      7.19 o 
 -16   0  12      103.18      114.36      6.54 o 
 -14   0  12        0.08       -1.81      2.56 o 
 -12   0  12        0.53       -2.26      2.21 o 
 -10   0  12      481.73      560.54     17.63 o 
  -8   0  12      251.41      256.58      7.87 o 
  -6   0  12     4946.00     5450.56    125.77 o 
  -4   0  12      143.17      131.77      4.87 o 
  -2   0  12        0.00       -4.11      2.74 o 
   0   0  12      368.90      344.55      9.79 o 
   2   0  12       14.06        9.48      2.00 o 
   4   0  12      301.02      289.50      8.61 o 
   6   0  12      190.49      200.63      7.78 o 
   8   0  12      341.60      350.81     14.32 o 
  10   0  12      546.69      572.90     18.54 o 
  12   0  12     1177.82     1161.60     31.66 o 
  14   0  12      262.67      245.87      8.69 o 
  16   0  12       24.39       20.18      2.95 o 
  18   0  12      973.17      898.30     25.27 o 
  20   0  12      121.83      120.35      5.60 o 
  22   0  12        3.05        2.75      2.76 o 
  24   0  12       17.73       14.36      3.23 o 
  26   0  12       90.44       72.42      5.05 o 
  28   0  12        1.39       -0.38      2.70 o 
 -29   1  12        0.39       -3.26      2.41 o 
 -27   1  12        0.08       -1.67      2.24 o 
 -25   1  12       38.67       33.96      2.92 o 
 -23   1  12       48.04       48.00      2.84 o 
 -21   1  12       99.95      111.82      4.13 o 
 -19   1  12      147.79      157.22      4.98 o 
 -17   1  12        0.13       -2.43      1.62 o 
 -15   1  12      218.63      231.02      5.83 o 
 -13   1  12       19.30       20.13      1.86 o 
 -11   1  12      106.73       98.07      3.22 o 
  -9   1  12        7.86        7.38      1.43 o 
  -7   1  12      371.01      384.91      7.52 o 
  -5   1  12       60.54       58.93      2.23 o 
  -3   1  12     1073.79     1138.32     18.80 o 
  -1   1  12      430.45      436.53      8.47 o 
   1   1  12       89.96       84.14      2.55 o 
   3   1  12      166.48      143.94      3.80 o 
   5   1  12        0.41        0.07      1.20 o 
   7   1  12       98.24      109.70      3.16 o 
   9   1  12     1860.08     1909.57     32.85 o 
  11   1  12      468.79      473.59      9.55 o 
  13   1  12      332.79      329.10      6.64 o 
  15   1  12       12.56        5.91      2.02 o 
  17   1  12        0.00       -4.47      2.98 o 
  19   1  12       53.56       45.44      3.44 o 
  21   1  12      200.02      186.32      5.81 o 
  23   1  12        0.00       -3.10      2.06 o 
  25   1  12        0.04       -2.81      2.24 o 
  27   1  12        0.02       -1.03      2.27 o 
 -28   2  12       10.98        9.57      3.19 o 
 -26   2  12       34.24       37.66      3.07 o 
 -24   2  12       28.53       28.32      2.73 o 
 -22   2  12       29.33       31.18      2.63 o 
 -20   2  12        4.78        9.34      2.23 o 
 -18   2  12      181.17      199.25      5.39 o 
 -16   2  12      572.87      550.15     14.05 o 
 -14   2  12     3104.53     3274.58     64.50 o 
 -12   2  12       61.48       67.43      5.88 o 
 -10   2  12       38.40       44.59      3.06 o 
  -8   2  12       95.79       78.40      2.74 o 
  -6   2  12        0.59       -1.75      1.76 o 
  -4   2  12       26.69       34.65      1.73 o 
  -2   2  12      163.25      153.88      3.44 o 
   0   2  12      164.20      175.83      3.75 o 
   2   2  12       14.84       14.40      1.31 o 
   4   2  12        0.92       -1.57      1.33 o 
   6   2  12      439.67      421.61      8.48 o 
   8   2  12      118.01      113.86      3.53 o 
  10   2  12      653.66      684.06     14.48 o 
  12   2  12        0.31       -3.26      3.27 o 
  14   2  12      496.49      536.54     12.01 o 
  16   2  12      595.40      641.03     16.33 o 
  18   2  12      855.43      892.79     21.59 o 
  20   2  12        0.02       -1.06      2.97 o 
  22   2  12        4.47        2.66      3.31 o 
  24   2  12       46.72       51.58      4.88 o 
  26   2  12       18.22       30.13      5.11 o 
 -25   3  12        0.03        2.26      5.99 o 
 -23   3  12       18.01       17.30      4.66 o 
 -21   3  12       57.84       48.44      4.71 o 
 -19   3  12      371.37      363.24     13.84 o 
 -17   3  12      760.48      785.54     25.89 o 
 -15   3  12      342.30      361.02     17.98 o 
 -13   3  12        4.90       -1.66      3.29 o 
 -11   3  12      482.00      501.00     14.19 o 
  -9   3  12       73.13       80.83      4.34 o 
  -7   3  12        6.46        6.65      2.41 o 
  -5   3  12       33.02       39.09      3.19 o 
  -3   3  12      214.71      237.32      8.56 o 
  -1   3  12      157.15      184.17      6.76 o 
   1   3  12       86.73       90.98      4.58 o 
   3   3  12      286.60      250.96      7.27 o 
   5   3  12      342.99      301.07      8.34 o 
   7   3  12      217.58      201.45      5.35 o 
   9   3  12      434.14      457.67     10.04 o 
  11   3  12       91.26       84.30      3.48 o 
  13   3  12      788.94      840.74     16.96 o 
  15   3  12      413.19      446.30     13.24 o 
  17   3  12       35.06       35.95      3.44 o 
  19   3  12       88.73      102.36      4.80 o 
  21   3  12        0.64        2.37      2.45 o 
  23   3  12       32.23       39.08      3.85 o 
 -20   4  12        0.09        5.32      6.65 o 
 -18   4  12        0.72       -3.99      5.99 o 
 -16   4  12       21.36       19.30      6.66 o 
 -14   4  12       44.63       41.26      7.32 o 
 -12   4  12        6.71        3.33      5.32 o 
 -10   4  12       61.15       68.46      5.40 o 
  -8   4  12      161.83      175.51      8.47 o 
  -6   4  12       20.35       19.50      4.66 o 
  -4   4  12       97.80      102.95      9.21 o 
  -2   4  12      110.24      106.60      5.38 o 
   0   4  12       17.02       20.15      3.31 o 
   2   4  12       36.48       32.05      3.70 o 
   4   4  12        7.15        6.93      2.93 o 
   6   4  12      191.81      202.36      6.96 o 
   8   4  12      150.91      159.37      7.09 o 
  10   4  12      832.94      862.95     26.09 o 
  12   4  12      184.72      227.94     12.64 o 
  14   4  12      138.39      146.58      6.92 o 
  16   4  12        9.54       11.21      4.64 o 
  18   4  12        4.52        6.65      5.99 o 
 -13   5  12        1.73        1.33      5.99 o 
 -11   5  12        4.31        1.80      3.98 o 
  -9   5  12        0.01       -5.99      3.99 o 
  -7   5  12        3.06        2.33      4.24 o 
  -5   5  12        3.79        2.66      4.24 o 
  -3   5  12       53.84       50.72      5.65 o 
  -1   5  12        1.04        2.98      5.99 o 
   1   5  12        5.23        2.07      4.33 o 
   3   5  12        6.96       11.86      4.26 o 
   5   5  12        0.77        1.65      3.57 o 
   7   5  12      139.57      141.43      7.28 o 
   9   5  12       86.07       84.61      6.88 o 
  11   5  12       55.47       67.42      5.35 o 
 -29   1  13        5.93        1.01      2.63 o 
 -27   1  13        5.16        2.52      2.63 o 
 -25   1  13      111.39      108.35      4.59 o 
 -23   1  13        0.91       -1.49      2.24 o 
 -21   1  13        4.01        5.05      2.02 o 
 -19   1  13        2.84        2.69      1.93 o 
 -17   1  13       11.02        8.58      1.81 o 
 -15   1  13        1.36        1.73      1.71 o 
 -13   1  13      280.80      265.75      6.42 o 
 -11   1  13      334.89      330.63      7.65 o 
  -9   1  13      196.72      225.56      5.60 o 
  -7   1  13       11.83       11.28      2.02 o 
  -5   1  13      164.69      177.42      4.49 o 
  -3   1  13       63.69       51.64      2.09 o 
  -1   1  13       40.25       44.08      2.12 o 
   1   1  13      556.68      539.62     10.30 o 
   3   1  13       71.66       70.02      2.90 o 
   5   1  13      324.63      321.70      6.77 o 
   7   1  13     1996.36     2003.96     34.53 o 
   9   1  13     1832.69     1921.30     42.12 o 
  11   1  13        0.52       -1.19      1.80 o 
  13   1  13      164.53      153.91      4.61 o 
  15   1  13       36.27       25.89      5.07 o 
  17   1  13       16.33       15.51      2.88 o 
  19   1  13       15.14        4.81      2.21 o 
  21   1  13       86.06       69.19      4.32 o 
  23   1  13       28.52       24.51      2.50 o 
  25   1  13       85.19       85.00      4.22 o 
  27   1  13       22.00       23.75      5.13 o 
 -26   2  13       11.51        9.71      2.93 o 
 -24   2  13        4.39        3.89      2.23 o 
 -22   2  13       60.79       57.15      3.30 o 
 -20   2  13        0.12        0.90      2.14 o 
 -18   2  13       19.19       15.18      2.40 o 
 -16   2  13       86.77      111.76      4.01 o 
 -14   2  13      399.07      442.24      9.93 o 
 -12   2  13       61.93       51.43      6.15 o 
 -10   2  13        6.56        0.05      5.86 o 
  -8   2  13       45.82       44.78      2.36 o 
  -6   2  13       21.91       16.92      1.57 o 
  -4   2  13       16.90       14.94      1.72 o 
  -2   2  13       55.82       48.22      2.13 o 
   0   2  13        4.39        2.71      1.38 o 
   2   2  13      433.51      452.15     10.27 o 
   4   2  13      119.46      142.06      4.76 o 
   6   2  13      385.26      403.94      8.35 o 
   8   2  13       11.52       10.07      2.02 o 
  10   2  13     1848.91     2007.40     37.53 o 
  12   2  13        4.91       -0.58      2.22 o 
  14   2  13       86.22       90.84      4.02 o 
  16   2  13       19.05       22.86      3.42 o 
  18   2  13        5.01        5.32      2.96 o 
  20   2  13       15.80       11.74      3.38 o 
  22   2  13       23.81       39.30      7.69 o 
  24   2  13        5.72        5.13      3.80 o 
 -23   3  13        2.21        2.33      3.76 o 
 -21   3  13        1.30        3.84      3.98 o 
 -19   3  13       21.97       21.52      4.45 o 
 -17   3  13        7.77        6.69      3.98 o 
 -15   3  13       44.86       32.87      6.32 o 
 -13   3  13      183.12      195.28      8.70 o 
 -11   3  13      293.02      301.36      9.72 o 
  -9   3  13      209.53      212.78      9.04 o 
  -7   3  13       47.81       43.13      4.13 o 
  -5   3  13       74.49       83.80      4.34 o 
  -3   3  13       44.69       38.95      3.46 o 
  -1   3  13        7.02        4.88      2.69 o 
   1   3  13        0.31       -2.00      2.41 o 
   3   3  13       46.66       40.26      3.15 o 
   5   3  13       18.97       14.61      1.84 o 
   7   3  13       19.85       21.89      2.20 o 
   9   3  13        2.85        6.89      2.44 o 
  11   3  13       81.52       80.55      3.58 o 
  13   3  13       25.02       26.68      2.56 o 
  15   3  13        2.65        3.85      2.54 o 
  17   3  13      185.55      200.67      6.90 o 
  19   3  13        9.31        7.02      2.59 o 
  21   3  13       27.68       37.84      3.62 o 
 -18   4  13        0.12       -4.66      5.32 o 
 -16   4  13        0.77        0.00      5.32 o 
 -14   4  13        9.62        3.33      5.32 o 
 -12   4  13       21.93       37.27      6.66 o 
 -10   4  13       32.60       47.92      7.32 o 
  -8   4  13        0.07       -5.95      4.33 o 
  -6   4  13        1.90        1.00      3.76 o 
  -4   4  13      221.05      210.82      7.92 o 
  -2   4  13        0.04       -0.72      2.80 o 
   0   4  13        9.81        5.99      3.07 o 
   2   4  13       48.10       32.53      3.70 o 
   4   4  13       40.24       37.25      3.43 o 
   6   4  13      337.52      347.93     11.24 o 
   8   4  13        1.16       13.61      4.62 o 
  10   4  13      423.08      488.55     14.78 o 
  12   4  13        5.04       11.00      3.80 o 
  14   4  13        1.79       -0.89      4.16 o 
  16   4  13        3.71       -2.00      5.32 o 
  -9   5  13      131.61      155.75     12.65 o 
  -7   5  13       16.61       15.11      5.32 o 
  -5   5  13        0.20       -3.99      5.66 o 
  -3   5  13       66.08       74.22      6.34 o 
  -1   5  13        8.43       10.23      4.66 o 
   1   5  13       11.33       10.37      4.45 o 
   3   5  13        1.17        3.30      3.70 o 
   5   5  13        2.03        0.90      3.70 o 
   7   5  13       45.78       58.92      5.22 o 
 -28   0  14       19.53       14.64      5.32 o 
 -26   0  14        3.31        2.66      4.66 o 
 -24   0  14      336.13      354.87     20.64 o 
 -22   0  14        0.55        0.57      3.19 o 
 -20   0  14       12.39       19.67      3.68 o 
 -18   0  14       53.84       44.26      6.66 o 
 -16   0  14       90.40       88.56      6.06 o 
 -14   0  14      137.82      155.47      8.15 o 
 -12   0  14     1047.92     1090.36     40.00 o 
 -10   0  14      374.85      432.29     13.77 o 
  -8   0  14       86.92       78.87      4.58 o 
  -6   0  14      766.94      775.25     22.57 o 
  -4   0  14       83.26       70.17      4.31 o 
  -2   0  14        2.75       -3.36      2.24 o 
   0   0  14      554.57      511.27     19.54 o 
   2   0  14       36.01       52.90      6.98 o 
   4   0  14      102.10       99.25      5.35 o 
   6   0  14      763.60      695.49     24.49 o 
   8   0  14     3594.48     3703.68     95.77 o 
  10   0  14     1292.42     1286.11     35.13 o 
  12   0  14        8.18       -3.01      7.65 o 
  14   0  14      536.57      530.67     16.26 o 
  16   0  14       18.48       18.73      4.05 o 
  18   0  14      111.80       84.14      4.81 o 
  20   0  14      495.51      463.60     16.03 o 
  22   0  14       44.64       38.14      6.17 o 
  24   0  14        0.50       -1.43      2.60 o 
  26   0  14       41.09       71.60      6.84 o 
 -27   1  14       20.59       17.54      2.80 o 
 -25   1  14        0.28        0.63      2.37 o 
 -23   1  14        7.54        0.82      2.58 o 
 -21   1  14      236.60      296.69     17.49 o 
 -19   1  14        0.00        0.52      1.86 o 
 -17   1  14        1.02       -1.02      1.68 o 
 -15   1  14        8.06        6.06      1.78 o 
 -13   1  14      207.44      209.66      5.56 o 
 -11   1  14      311.37      326.95      8.59 o 
  -9   1  14      306.78      322.10      8.38 o 
  -7   1  14       14.11        7.53      2.35 o 
  -5   1  14       39.75       41.01      2.34 o 
  -3   1  14       38.84       36.71      1.97 o 
  -1   1  14       79.85       63.63      2.77 o 
   1   1  14        0.68       -1.23      1.52 o 
   3   1  14      737.69      745.43     16.00 o 
   5   1  14       45.76       38.41      2.12 o 
   7   1  14        1.09        7.63      1.92 o 
   9   1  14        1.92        3.00      1.84 o 
  11   1  14     1309.52     1260.07     32.79 o 
  13   1  14      384.71      368.20     16.37 o 
  15   1  14      522.86      492.56     11.69 o 
  17   1  14       47.83       30.99      2.82 o 
  19   1  14      313.80      276.32      8.39 o 
  21   1  14       19.60       16.96      2.48 o 
  23   1  14        0.24       -1.55      2.22 o 
  25   1  14        1.16        0.10      3.16 o 
 -26   2  14       12.32        9.98      3.07 o 
 -24   2  14        3.26        0.22      2.69 o 
 -22   2  14       12.73       10.75      2.63 o 
 -20   2  14      172.57      186.87      5.98 o 
 -18   2  14       32.49       29.14      2.90 o 
 -16   2  14      394.61      430.93     12.58 o 
 -14   2  14       29.09       25.57      2.36 o 
 -12   2  14       16.42       12.14      3.01 o 
 -10   2  14       62.12       72.82      6.35 o 
  -8   2  14        0.90        1.26      2.10 o 
  -6   2  14       80.31       78.96      3.05 o 
  -4   2  14        0.00       -2.13      1.42 o 
  -2   2  14        0.72       -2.17      1.45 o 
   0   2  14     1125.17     1088.79     19.46 o 
   2   2  14      134.61      132.28      3.87 o 
   4   2  14        0.98       -2.43      1.62 o 
   6   2  14       86.39       97.99      3.46 o 
   8   2  14      235.80      232.65      5.75 o 
  10   2  14      101.97      100.85      3.61 o 
  12   2  14      220.79      213.17      6.18 o 
  14   2  14       47.93       47.51      3.82 o 
  16   2  14       83.78       76.62      4.65 o 
  18   2  14       26.25       25.72      3.42 o 
  20   2  14      205.73      245.61     16.64 o 
  22   2  14       32.12       34.25      4.59 o 
 -23   3  14       14.17       13.31      4.24 o 
 -21   3  14        0.45        3.72      3.98 o 
 -19   3  14       43.13       44.74      5.99 o 
 -17   3  14      576.39      562.83     19.91 o 
 -15   3  14      100.28       89.86      6.12 o 
 -13   3  14      209.11      193.55      8.94 o 
 -11   3  14       59.53       62.42      4.67 o 
  -9   3  14        6.26        2.20      4.50 o 
  -7   3  14       52.48       49.68      4.76 o 
  -5   3  14       10.94        4.74      2.23 o 
  -3   3  14      201.34      211.99      7.53 o 
  -1   3  14      928.14      892.04     22.38 o 
   1   3  14        5.72        7.81      2.58 o 
   3   3  14       37.58       32.92      2.31 o 
   5   3  14       35.38       40.42      2.53 o 
   7   3  14      110.48      117.96      4.04 o 
   9   3  14       34.56       36.83      3.24 o 
  11   3  14       33.49       37.95      2.60 o 
  13   3  14       35.00       41.97      2.85 o 
  15   3  14        0.16       -3.44      2.50 o 
  17   3  14        0.27        1.50      2.69 o 
  19   3  14        5.93        3.20      2.93 o 
 -16   4  14       51.87       55.24      7.99 o 
 -14   4  14        4.77        0.67      5.32 o 
 -12   4  14       15.37       19.97      5.99 o 
 -10   4  14       40.76       47.25      6.66 o 
  -8   4  14        8.51       13.31      5.99 o 
  -6   4  14      106.63      114.48      9.98 o 
  -4   4  14       61.57       64.46      4.61 o 
  -2   4  14       13.72       11.98      3.07 o 
   0   4  14       46.93       40.03      3.84 o 
   2   4  14       22.22       13.90      3.31 o 
   4   4  14        0.30       -2.29      2.81 o 
   6   4  14        0.48       -0.54      3.04 o 
   8   4  14      344.93      375.09     12.22 o 
  10   4  14        3.64        8.80      3.56 o 
  12   4  14       19.76       26.14      4.05 o 
  14   4  14        4.71        0.67      5.99 o 
  -3   5  14        9.60       17.30      7.32 o 
  -1   5  14        0.86       -4.66      4.24 o 
   1   5  14       18.13       21.85     12.64 o 
 -25   1  15        0.08        0.09      3.51 o 
 -23   1  15      260.63      291.65     27.63 o 
 -21   1  15      165.26      201.52      7.15 o 
 -19   1  15        7.69       10.22      2.70 o 
 -17   1  15       22.27       33.05      2.75 o 
 -15   1  15        6.11        0.08      1.93 o 
 -13   1  15       17.46       16.00      2.24 o 
 -11   1  15        9.74       19.90      4.03 o 
  -9   1  15       57.98       54.30      3.33 o 
  -7   1  15        0.64       -2.56      1.71 o 
  -5   1  15      125.80      113.77      3.91 o 
  -3   1  15        3.85       -0.17      1.73 o 
  -1   1  15      243.88      229.06      5.29 o 
   1   1  15       17.58       18.23      1.89 o 
   3   1  15        6.21        7.42      2.01 o 
   5   1  15        1.53        0.28      2.23 o 
   7   1  15       73.67       67.14      2.91 o 
   9   1  15     1015.99      968.37     19.56 o 
  11   1  15     1241.75     1242.59     31.11 o 
  13   1  15      103.69      107.58      4.02 o 
  15   1  15      141.75      126.39      5.52 o 
  17   1  15        1.99        0.75      2.27 o 
  19   1  15        1.84        1.01      1.98 o 
  21   1  15       42.96       51.34      4.23 o 
  23   1  15       74.78       78.87      5.00 o 
 -24   2  15       46.60       43.64      3.96 o 
 -22   2  15        6.08        9.32      3.07 o 
 -20   2  15      425.76      448.34     11.65 o 
 -18   2  15        0.61       -1.49      2.36 o 
 -16   2  15        8.83        8.91      2.29 o 
 -14   2  15       36.21       41.49      2.75 o 
 -12   2  15        7.14        3.44      2.14 o 
 -10   2  15       38.94       36.06      2.87 o 
  -8   2  15        7.19        1.33      1.87 o 
  -6   2  15       39.13       42.20      2.53 o 
  -4   2  15      181.73      162.91      4.79 o 
  -2   2  15        2.83       -2.53      1.68 o 
   0   2  15       50.41       47.45      2.54 o 
   2   2  15       62.72       59.58      2.76 o 
   4   2  15        8.11        3.56      1.91 o 
   6   2  15      152.85      137.20      4.24 o 
   8   2  15       36.33       35.52      2.51 o 
  10   2  15       10.11        8.41      2.02 o 
  12   2  15        0.01       -0.06      2.27 o 
  14   2  15      110.33      117.34      5.45 o 
  16   2  15       32.44       35.11      3.59 o 
  18   2  15       18.81       23.03      4.92 o 
  20   2  15       55.45       62.35      7.49 o 
  22   2  15        0.00       -2.22      4.16 o 
 -21   3  15       23.46       23.21      4.45 o 
 -19   3  15       51.37       54.86      6.32 o 
 -17   3  15        1.06        5.95      6.32 o 
 -15   3  15       14.45       13.64      4.24 o 
 -13   3  15      116.79      117.95      7.06 o 
 -11   3  15        0.22       -3.99      2.69 o 
  -9   3  15        1.28       -1.99      3.92 o 
  -7   3  15        0.76        0.13      2.63 o 
  -5   3  15        3.19        1.19      2.54 o 
  -3   3  15       22.24       21.35      3.03 o 
  -1   3  15       11.55        7.90      1.77 o 
   1   3  15       38.44       32.55      2.12 o 
   3   3  15       94.46       98.51      3.79 o 
   5   3  15        8.34        3.19      1.88 o 
   7   3  15        4.77        3.67      2.07 o 
   9   3  15        5.32        9.62      2.15 o 
  11   3  15        9.09        6.68      2.18 o 
  13   3  15      139.40      156.61      6.46 o 
  15   3  15        2.57        1.94      2.63 o 
  17   3  15        5.31        3.57      2.93 o 
 -14   4  15        0.88        2.00      5.99 o 
 -12   4  15        0.92        9.32      5.99 o 
 -10   4  15        1.33        2.00      5.99 o 
  -8   4  15       46.08       51.25      7.32 o 
  -6   4  15       78.73       89.85      9.32 o 
  -4   4  15       43.58       49.12      5.40 o 
  -2   4  15        0.76        0.89      3.07 o 
   0   4  15        3.75        2.22      3.07 o 
   2   4  15        8.58        9.92      2.90 o 
   4   4  15        9.50       11.65      3.15 o 
   6   4  15        2.54        2.14      3.21 o 
   8   4  15        3.09        3.57      3.80 o 
  10   4  15       53.85       67.16      5.30 o 
  12   4  15        0.25        9.63      4.45 o 
 -24   0  16       11.10       11.98      5.32 o 
 -22   0  16        0.30       -2.00      4.66 o 
 -20   0  16        0.34       -5.32      4.66 o 
 -18   0  16        0.67        0.22      3.51 o 
 -16   0  16        2.39        2.14      3.03 o 
 -14   0  16       15.57       19.16      3.42 o 
 -12   0  16       82.71       80.74      5.08 o 
 -10   0  16      545.63      554.87     28.74 o 
  -8   0  16      432.16      446.10     18.23 o 
  -6   0  16       54.50       58.93      4.31 o 
  -4   0  16       76.62       86.07      5.08 o 
  -2   0  16       16.27       10.33      3.03 o 
   0   0  16       46.52       40.00      4.19 o 
   2   0  16     1402.09     1417.45     42.13 o 
   4   0  16     3191.69     3341.91    145.92 o 
   6   0  16      217.82      243.29     11.74 o 
   8   0  16        5.29        5.44      4.36 o 
  10   0  16      125.69      136.32      6.39 o 
  12   0  16       52.26       59.20      5.80 o 
  14   0  16      201.91      197.66      8.03 o 
  16   0  16       47.95       41.13      3.96 o 
  18   0  16      115.17      103.33      7.25 o 
  20   0  16        7.16        4.69      2.80 o 
  22   0  16        3.00        5.50      3.05 o 
 -23   1  16       50.68       46.33      4.92 o 
 -21   1  16       88.07       88.89      4.80 o 
 -19   1  16      154.09      173.30      6.58 o 
 -17   1  16       17.89       17.51      3.81 o 
 -15   1  16       13.09       12.07      2.34 o 
 -13   1  16       78.94       85.65      3.80 o 
 -11   1  16       60.26       66.37      3.41 o 
  -9   1  16       14.17       15.67      2.12 o 
  -7   1  16        0.02       -2.19      1.73 o 
  -5   1  16       18.58       14.09      2.12 o 
  -3   1  16        0.47       -3.62      2.41 o 
  -1   1  16       44.82       43.99      2.77 o 
   1   1  16      157.41      170.15      5.08 o 
   3   1  16        9.22        6.20      2.49 o 
   5   1  16     1641.02     1761.02     37.10 o 
   7   1  16       55.99       40.40      4.61 o 
   9   1  16      343.19      344.29      8.23 o 
  11   1  16      155.90      152.73      5.96 o 
  13   1  16      271.10      270.21      8.67 o 
  15   1  16       23.19       18.34      2.41 o 
  17   1  16        0.04       -4.08      3.04 o 
  19   1  16        3.65       -0.52      3.00 o 
  21   1  16        9.26       18.03      3.64 o 
 -22   2  16       46.54       45.18      4.09 o 
 -20   2  16        4.16        6.75      3.03 o 
 -18   2  16      242.28      211.26      7.90 o 
 -16   2  16      320.25      313.50      7.86 o 
 -14   2  16       31.28       26.50      2.45 o 
 -12   2  16        0.42       -2.18      1.83 o 
 -10   2  16        5.41        0.51      2.20 o 
  -8   2  16        1.02       -2.57      1.71 o 
  -6   2  16       80.09       70.61      3.60 o 
  -4   2  16       14.49       12.64      2.27 o 
  -2   2  16      259.10      231.78      6.41 o 
   0   2  16       49.93       57.63      3.19 o 
   2   2  16        1.29       -1.26      1.89 o 
   4   2  16      292.48      317.44      7.23 o 
   6   2  16        1.03       -0.24      1.95 o 
   8   2  16       68.94       70.65      3.17 o 
  10   2  16       95.94      105.88      3.89 o 
  12   2  16       21.92       22.56      2.45 o 
  14   2  16       84.55       81.74      4.93 o 
  16   2  16      110.38      120.67      7.40 o 
  18   2  16      132.33      162.62     10.58 o 
  20   2  16        3.50        9.32      7.32 o 
 -19   3  16       90.12       90.19      6.59 o 
 -17   3  16       47.70       54.34      5.18 o 
 -15   3  16       30.06       35.76      4.71 o 
 -13   3  16        0.05       -4.39      5.99 o 
 -11   3  16       63.81       76.71      7.99 o 
  -9   3  16       63.62       62.30      4.34 o 
  -7   3  16      149.45      143.50      6.37 o 
  -5   3  16        0.45       -3.31      2.63 o 
  -3   3  16       23.58       22.79      2.35 o 
  -1   3  16        1.16       -0.50      1.80 o 
   1   3  16      241.41      215.67      5.95 o 
   3   3  16      121.12      115.21      4.18 o 
   5   3  16        3.28        5.28      2.11 o 
   7   3  16      125.44      114.38      4.26 o 
   9   3  16        6.11        4.55      2.21 o 
  11   3  16       27.05       30.06      2.76 o 
  13   3  16       15.04       18.15      2.86 o 
  15   3  16        1.62        0.00      2.97 o 
 -10   4  16        3.10        6.65      5.99 o 
  -8   4  16        0.66        4.66      5.99 o 
  -6   4  16        2.46        1.33      5.32 o 
  -4   4  16       30.73       30.92      4.92 o 
  -2   4  16        0.33       -2.27      3.98 o 
   0   4  16        1.72        2.31      3.35 o 
   2   4  16       12.99        8.34      3.55 o 
   4   4  16       48.17       74.02      4.62 o 
   6   4  16       15.51       11.76      4.42 o 
   8   4  16      323.56      373.02     12.46 o 
 -21   1  17       99.50      114.63      8.04 o 
 -19   1  17       89.85       99.55      5.48 o 
 -17   1  17       14.23        8.60      4.51 o 
 -15   1  17      106.42      106.11      6.63 o 
 -13   1  17        2.29       -0.48      2.54 o 
 -11   1  17       22.75       17.79      2.30 o 
  -9   1  17        0.42       -2.98      1.99 o 
  -7   1  17       66.51       69.23      3.29 o 
  -5   1  17        9.39       10.48      2.12 o 
  -3   1  17        0.82       -1.53      2.24 o 
  -1   1  17        1.23       -0.60      2.42 o 
   1   1  17      825.55      889.14     20.05 o 
   3   1  17        5.42        8.15      2.93 o 
   5   1  17       98.93      101.06      4.55 o 
   7   1  17       23.08       25.11      3.75 o 
   9   1  17       15.65       10.40      2.89 o 
  11   1  17        0.39       -3.76      2.50 o 
  13   1  17       44.49       50.74      5.47 o 
  15   1  17      176.38      198.74      7.80 o 
  17   1  17      133.72      155.36      6.87 o 
  19   1  17        4.58        3.29      3.69 o 
 -20   2  17        0.00        0.89      3.07 o 
 -18   2  17       16.05       20.55      3.57 o 
 -16   2  17        9.49        6.14      2.75 o 
 -14   2  17        5.41        0.85      2.98 o 
 -12   2  17        3.66        0.35      2.36 o 
 -10   2  17        3.73       -1.88      2.20 o 
  -8   2  17       19.05       19.84      2.58 o 
  -6   2  17      157.28      162.37      5.28 o 
  -4   2  17       53.37       47.32      3.00 o 
  -2   2  17       69.87       60.92      3.42 o 
   0   2  17       52.44       46.22      3.14 o 
   2   2  17        0.64       -2.46      2.31 o 
   4   2  17        0.98       -0.37      1.95 o 
   6   2  17        8.44        6.53      2.20 o 
   8   2  17       44.76       47.87      2.88 o 
  10   2  17       44.99       46.48      2.94 o 
  12   2  17        7.76        9.13      2.62 o 
  14   2  17       93.08      102.53      5.60 o 
  16   2  17        7.83       -1.59      5.99 o 
  18   2  17        9.78       10.65      7.99 o 
 -15   3  17        1.43       -0.33      3.76 o 
 -13   3  17       10.88        6.99      6.99 o 
 -11   3  17       75.96       80.75      5.87 o 
  -9   3  17       33.26       29.89      3.67 o 
  -7   3  17        7.98        5.68      1.98 o 
  -5   3  17        7.42        8.97      2.27 o 
  -3   3  17        0.09       -2.82      1.88 o 
  -1   3  17       27.26       22.03      2.50 o 
   1   3  17       58.23       53.45      3.34 o 
   3   3  17        4.66        2.24      2.37 o 
   5   3  17        6.33        9.69      2.22 o 
   7   3  17       52.95       55.31      3.23 o 
   9   3  17        3.85        2.32      2.18 o 
  11   3  17       21.08       19.36      2.60 o 
  13   3  17       32.88       44.65      3.95 o 
  -6   4  17       17.38       23.29      6.66 o 
  -4   4  17        3.10        3.33      5.32 o 
  -2   4  17       18.28       12.36      3.80 o 
   0   4  17       11.69       10.54      3.80 o 
   2   4  17        2.93        1.70      3.69 o 
 -20   0  18        0.01       -2.31      3.98 o 
 -18   0  18        0.37        0.86      3.82 o 
 -16   0  18       45.83       46.31      8.98 o 
 -14   0  18        4.53        1.33      3.68 o 
 -12   0  18       25.45       27.26      3.80 o 
 -10   0  18        4.15        4.94      3.10 o 
  -8   0  18        0.40       -1.23      2.95 o 
  -6   0  18       72.85       78.12      5.08 o 
  -4   0  18       56.66       53.79      4.79 o 
  -2   0  18      335.13      379.70     20.29 o 
   0   0  18        2.60        1.09      3.74 o 
   2   0  18        0.65        4.53      4.13 o 
   4   0  18      722.91      670.81     25.20 o 
   6   0  18     2968.59     3055.72     80.21 o 
   8   0  18      572.93      612.78     27.48 o 
  10   0  18        4.47       13.31      7.99 o 
  12   0  18      198.12      173.79     10.37 o 
  14   0  18        0.84       -2.46      3.00 o 
  16   0  18       10.50        9.28      3.21 o 
  18   0  18      110.22      125.18      8.64 o 
 -19   1  18        0.99       -2.43      3.19 o 
 -17   1  18       27.28       21.90      4.71 o 
 -15   1  18       18.96       11.87      3.04 o 
 -13   1  18       43.35       40.15      3.24 o 
 -11   1  18        3.81       -0.71      2.38 o 
  -9   1  18        6.38        4.64      2.50 o 
  -7   1  18       10.56       10.14      2.50 o 
  -5   1  18       17.81       16.86      2.62 o 
  -3   1  18       19.94       20.30      3.16 o 
  -1   1  18       86.59       85.05      4.24 o 
   1   1  18       60.00       64.47      3.91 o 
   3   1  18      453.97      509.18     14.09 o 
   5   1  18        0.05       -3.98      3.17 o 
   7   1  18       32.30       28.85      3.33 o 
   9   1  18       22.44       19.59      2.99 o 
  11   1  18       64.17       64.14      6.80 o 
  13   1  18      122.11      116.09      7.51 o 
  15   1  18        0.02       -3.65      3.29 o 
  17   1  18        5.68        3.29      3.75 o 
 -18   2  18      106.08      100.05      6.81 o 
 -16   2  18       23.01       16.33      3.50 o 
 -14   2  18        0.03       -2.22      2.95 o 
 -12   2  18        4.62        0.18      3.03 o 
 -10   2  18        2.51       -1.69      2.41 o 
  -8   2  18       75.31       62.39      3.48 o 
  -6   2  18       18.66       14.48      2.58 o 
  -4   2  18       23.77       15.39      2.68 o 
  -2   2  18       46.11       49.74      3.31 o 
   0   2  18        0.48       -3.21      2.37 o 
   2   2  18       55.16       61.00      3.62 o 
   4   2  18        1.43        1.31      2.28 o 
   6   2  18       15.89       10.56      2.56 o 
   8   2  18       12.49       17.14      2.53 o 
  10   2  18       16.37       14.87      2.44 o 
  12   2  18       30.99       31.55      4.42 o 
  14   2  18       61.31       59.15      5.23 o 
 -11   3  18       14.71       12.31      3.76 o 
  -9   3  18       16.59       13.92      2.33 o 
  -7   3  18       16.86       14.05      2.38 o 
  -5   3  18      253.97      226.77      7.09 o 
  -3   3  18        3.50       -2.15      2.45 o 
  -1   3  18       16.25       12.84      2.47 o 
   1   3  18        0.36       -0.36      2.45 o 
   3   3  18        1.76       -0.49      3.22 o 
   5   3  18       51.65       58.37      3.67 o 
   7   3  18       23.98       31.16      2.91 o 
   9   3  18       43.70       51.75      3.30 o 
 -17   1  19        0.02       -4.57      3.10 o 
 -15   1  19        7.98        1.83      3.46 o 
 -13   1  19      105.46      110.72      4.89 o 
 -11   1  19        7.61        5.95      2.69 o 
  -9   1  19        4.94        3.80      2.58 o 
  -7   1  19       10.46        7.29      2.58 o 
  -5   1  19        3.08        1.46      2.64 o 
  -3   1  19       15.00       16.86      3.39 o 
  -1   1  19      199.14      232.06      8.16 o 
   1   1  19       15.17       11.90      3.36 o 
   3   1  19      174.70      179.91      6.96 o 
   5   1  19       24.23       19.21      3.75 o 
   7   1  19       28.25       23.30      3.30 o 
   9   1  19        0.63       -6.01      4.01 o 
  11   1  19        1.13       -3.61      4.19 o 
  13   1  19      111.00      129.76      7.19 o 
 -14   2  19       11.65       12.28      3.50 o 
 -12   2  19       10.91        4.97      2.69 o 
 -10   2  19       22.71       19.12      2.78 o 
  -8   2  19       33.14       30.57      2.95 o 
  -6   2  19       11.35        4.22      2.49 o 
  -4   2  19        1.61        4.54      2.60 o 
  -2   2  19        4.41        6.33      2.58 o 
   0   2  19        0.06       -2.92      2.49 o 
   2   2  19       40.61       35.97      3.16 o 
   4   2  19        1.74       -2.41      2.39 o 
   6   2  19        0.01       -3.80      2.53 o 
   8   2  19       42.72       50.28      3.97 o 
  10   2  19       52.81       58.02      5.31 o 
  -7   3  19        9.08       10.59      2.68 o 
  -5   3  19        2.87        7.14      2.08 o 
  -3   3  19        0.55       -3.22      3.74 o 
  -1   3  19        0.59       -2.98      2.42 o 
   1   3  19        0.01       -0.62      2.45 o 
   3   3  19       38.99       44.66      3.66 o 
 -14   0  20        3.93        5.09      4.64 o 
 -12   0  20        0.64       -1.77      4.16 o 
 -10   0  20        2.36       -2.03      4.02 o 
  -8   0  20        0.18        2.94      4.31 o 
  -6   0  20        5.83        9.89      4.79 o 
  -4   0  20       77.10       78.37      9.98 o 
  -2   0  20        4.92        2.29      5.27 o 
   0   0  20     1385.43     1477.46     49.92 o 
   2   0  20       23.43       21.58      4.37 o 
   4   0  20      129.46      135.52     11.36 o 
   6   0  20        3.59       -5.42      3.62 o 
   8   0  20       32.96       40.06      4.68 o 
  10   0  20      126.27      138.02      7.49 o 
  12   0  20       13.64       15.50      3.98 o 
 -13   1  20        4.70        0.74      3.29 o 
 -11   1  20       31.16       29.55      3.96 o 
  -9   1  20       10.90       10.13      3.20 o 
  -7   1  20       10.06        6.42      3.29 o 
  -5   1  20       16.33        8.28      3.36 o 
  -3   1  20      191.37      207.81      7.76 o 
  -1   1  20       12.49       28.57      4.98 o 
   1   1  20       23.93       29.20      3.99 o 
   3   1  20       52.69       52.80      4.22 o 
   5   1  20       18.35       15.36      3.40 o 
   7   1  20        3.22       -3.96      5.27 o 
   9   1  20       55.49       52.81      7.01 o 
  11   1  20        0.09       -6.65      6.65 o 
 -10   2  20        0.00       -3.97      2.65 o 
  -8   2  20       22.97       19.88      3.09 o 
  -6   2  20       31.48       19.99      3.20 o 
  -4   2  20      229.83      233.40     10.07 o 
  -2   2  20       76.96       74.12      4.18 o 
   0   2  20        0.29       -4.85      3.24 o 
   2   2  20        9.82        0.79      2.89 o 
   4   2  20        0.00       -3.21      2.77 o 
   6   2  20        5.94       -0.76      2.81 o 
  -7   1  21       31.34       28.67      4.64 o 
  -5   1  21       14.63       10.19      4.31 o 
  -3   1  21      135.47      143.29      8.15 o 
  -1   1  21       78.80       76.06      6.39 o 
   1   1  21       98.08       90.79      6.53 o 
   3   1  21      152.15      163.08     14.64 o 
   5   1  21        9.36        0.67      7.99 o 
                                                 
